# Supplementary material for: Expression proteomics of UPF1 knockdown in HeLa cells reveals autoregulation of hnRNP A2/B1 mediated by alternative splicing resulting in nonsense-mediated mRNA decay
Source: BMC Genomics. 2010 Oct 14;11:565. doi: 10.1186/1471-2164-11-565 (PMC3091714; doi:10.1186/1471-2164-11-565)
Supplement: Additional file 2 — XLS file containing the collated data from the 2D-DiGE multi-gel study, peptide sequence data and protein IDs produced by mass spectrometry, computational prediction of NMD activating features and QPCR based validation of changes in mRNA expression. [file 1471-2164-11-565-S2.xls]

## Sheet: up_spots
Spot No.	Mean fold change v Upf1_A	p-value_prot_upf1a	Mean fold change v Upf1_B	p-value_prot_upf1b	Prot Acc	New Prot Acc	MW	pI	Gene ID	Gene symbol	Unigene ID	QPCR validation: Mean fold change v Upf1_A	p-value_qpcr_upf1a	QPCR validation: Mean fold change v CHX	p-value_qpcr_chx	MASCOT Score	Number of peptides	Peptide sequences
207	1.11	0.0047	1.22	0.0037	AAA64895.		82381	5.88	3728	JUP	Hs.514174	1.13	0.205366			187	6	AAMIVNQLSK,GIMEEDEACGR,LLNDEDPVVVTK,HVAAGTQQPYTDGVR,AGDKDDITEPAVCALR,SAIVHLINYQDDAELATR
207	1.11	0.0047	1.22	0.0037	BAD92491.		86325	6.3	7037	TFRC	Hs.529618	0.66	0.593907			266	6	SGVGTALLLK,LTTDFGNAEK,LDSTDFTGTIK,DSAQNSVIIVDK,SSGLPNIPVQTISR,LAVDEEENADNNTK
207	1.11	0.0047	1.22	0.0037	NP_001075.		85302	5.69	8985	PLOD3	Hs.153357	1.28	0.00295664	1.15	0.21	64	3	SEDYVELVQR,LVGPEEALSPGEAR,DVFSGSDTDPDMAFCK
207	1.11	0.0047	1.22	0.0037	AAA85336.		84015	6.08	10989	IMMT	Hs.148559	1.1	0.0324734	1.07	0.03	146	4	LSEQELQFR,SEFEQNLSEK,YSTSGSSGLTTGK,GIEQAVQSHAVAEEEAR
257	1.55	0.046	1.96	0.0029	AAH30795		97319	6.4	5834	PYGB	Hs.368157	1.44	0.00732302	1	0.440391	329	9	VIFLENYR,3x(IYYLSLEFYMGR),2x(QEYFVVAATLQDIIR),2x(LKQEYFVVAATLQDIIR),VAIQLNDTHPALSIPELMR
265	1.58	0.02	1.94	0.00044	BAD92491		85274	6.18	7037	TFRC	Hs.529618	0.66	0.593907			103	2	LDSTDFTGTIK,LAVDEEENADNNTK
265	1.58	0.02	1.94	0.00044	ABF47088	AAH01188.1	86325	6.3	7037	TFRC	Hs.529618	0.66	0.593907			103	2	LDSTDFTGTIK,LAVDEEENADNNTK
268	2.05	0.059	2.39	0.0011	NP_001952		96246	6.41	1938	EEF2	Hs.515070	0.86	0.119063			202	5	GEGQLGPAER,GVQYLNEIK,VNFTVDQIR,DLEEDHACIPIK,ETVSEESNVLCLSK
278	1.54	0.018	1.74	0.0016	AAA98975.		82651	5.48	1601	DAB2	Hs.481980	0.69	0.00272774			81	3	SPDQKK,LIGIDDVPDAR,TGQQAEPLVVDLK
278	1.54	0.018	1.74	0.0016	Q13439.		261892	5.33	2803	GOLGA4	Hs.344151	1.56	0.00108779	1.46	0.000146762	51	6	ENMILQMR,2x(ETKTMAKVITTVLK),MKQELEAKMDEQK,EEMNKEITWLKEEGVK,QILVEKENMILQMREGQK
278	1.54	0.018	1.74	0.0016	AAB24841.	AAH14488	51633	5.52	5704	PSMC4	Hs.211594	1.2	0.000111859	0.96	0.15	56	3	3x(GVLMYGPPGCGK)
278	1.54	0.018	1.74	0.0016	NP_009057.		89950	5.14	7415	VCP	Hs.529782	1.42	0.00128216	0.68	4.75285e-08	1526	54	2x(KGDIFLVR),ESIESEIR,3x(EMVELPLR),GDDLSTAILK,2x(DVDLEFLAK),2x(MDELQLFR),LAGESESNLR,LEILQIHTK,GGNIGDGGGAADR,2x(GILLYGPPGTGK),2x(EVDIGIPDATGR),3x(GVLFYGPPGCGK),2x(WALSQSNPSALR),2x(IVSQLLTLMDGLK),YEMFAQTLQQSR,2x(LGDVISIQPCPDVK),2x(LDQLIYIPLPDEK),2x(AIANECQANFISIK),2x(KYEMFAQTLQQSR),4x(VINQILTEMDGMSTK),2x(MTNGFSGADLTEICQR),3x(ELQELVQYPVEHPDK),EAVCIVLSDDTCSDEK,AHVIVMAATNRPNSIDPALR,LIVDEAINEDNSVVSLSQP…
295	1.56	0.019	1.56	0.0056	CAI64496.		74179	5.08	3320	HSP90AA1	Hs.525600, Hs.523560	1.53	0.00118234	1.02	0.417591	793	23	YESLTDPSK,2x(APFDLFENR),YIDQEELNK,ELHINLIPNK,HIYYITGETK,DQVANSAFVER,2x(ADLINNLGTIAK),RAPFDLFENR,ELISNSSDALDK,EDQTEYLEER,HFSVEGQLEFR,2x(TLTIVDTGIGMTK),EGLELPEDEEEK,GVVDSEDLPLNISR,SLTNDWEDHLAVK,YYTSASGDEMVSLK,2x(HLEINPDHSIIETLR),KHLEINPDHSIIETLR,HGLEVIYMIEPIDEYCVQQLK
295	1.56	0.019	1.56	0.0056	AAA82869.		98484	4.71	3837	KPNB1	Hs.532793	1.35	0.00315769	1.22	0.071428	1213	47	VAALQNLVK,TTLVIMER,4x(DTAAWTVGR),3x(WLAIDANAR),3x(VLANPGNSQVAR),3x(SSAYESLMEIVK),4x(SNEILTAIIQGMR),TVSPDRLELEAAQK,4x(LAATNALLNSLEFTK),2x(YMEAFKPFLGIGLK),2x(SDYDMVDYLNELR),ESCLEAYTGIVQGLK,4x(GDQENVHPDVMLVQPR),3x(LLETTDRPDGHQNNLR),2x(LQQVLQMESHIQSTSDR),FIMQVVCEATQCPDTR,3x(VQHQDALQISDVVMASLLR),2x(YLEVVLNTLQQASQAQVDK),KVQHQDALQISDVVMASLLR,2x(ESTLEAIGYICQDIDPEQLQDK)
295	1.56	0.019	1.56	0.0056	NP_002256.		98420	4.68	3837	KPNB1	Hs.532793	1.35	0.00315769	1.22	0.071428	1213	47	same as for gi|1100994
303	1.76	0.0078	1.85	0.0044	NP_001019820.		67982	4.47	821	CANX	Hs.567968	2.07	0.00286892	FAIL		225	7	GTLSGWILSK,2x(AEEDEILNR),TPELNLDQFHDK,2x(APVPTGEVYFADSFDR),IPDPEAVKPDDWDEDAPAK
303	1.76	0.0078	1.85	0.0044	CAI64496.		98652	5.07	3320	HSP90AA1	Hs.525600, Hs.523560	1.53	0.00118234	0.68	4.75285e-08	1005	39	2x(FYEQFSK),2x(YESLTDPSK),APFDLFENR,2x(YIDQEELNK),ELHINLIPNK,2x(HIYYITGETK),DQVANSAFVER,2x(ADLINNLGTIAK),2x(RAPFDLFENR),2x(ELISNSSDALDK),2x(EDQTEYLEER),3x(TLTIVDTGIGMTK),EGLELPEDEEEK,CLELFTELAEDK,2x(GVVDSEDLPLNISR),2x(SLTNDWEDHLAVK),2x(YYTSASGDEMVSLK),2x(HLEINPDHSIIETLR),3x(NPDDITNEEYGEFYK),KHLEINPDHSIIETLR,CLELFTELAEDKENYK,HNDDEQYAWESSAGGSFTVR,HGLEVIYMIEPIDEYCVQQLK
303	1.76	0.0078	1.85	0.0044	AAH23006		85020	4.94	3320	HSP90AA1	Hs.525600, Hs.523560	1.53	0.00118234	0.68	4.75285e-08	54	1	SIYYITGESK
303	1.76	0.0078	1.85	0.0044	A55877	AAA87704.1	75694	8.43	10131	TRAP1	Hs.30345	1.08	0.266735			85	3	ELISNASDALEK,2x(GVVDSEDIPLNLSR)
303	1.76	0.0078	1.85	0.0044	Q9BQW3.		69002	9.88	57593	RP5-860F19.3	Hs.471955	FAIL				40	3	EVLLK,MDALPRSGLNLK,RGTRGAGAGGGGVCWPGAAPAFPR
308	1.95	0.002	1.83	0.003	NP_001019820.		67982	4.47	821	CANX	Hs.567968	2.07	0.00286892	FAIL		647	33	2x(WEVEEMK),GTLSGWILSK,3x(AEEDEILNR),3x(TPYTIMFGPDK),KPEDWDERPK,WEVEEMKESK,3x(TPELNLDQFHDK),4x(IVDDWANDGWGLK),6x(APVPTGEVYFADSFDR),4x(KIPNPDFFEDLEPFR),KTDAPQPDVKEEEEEK,4x(IPDPEAVKPDDWDEDAPAK)
308	1.95	0.002	1.83	0.003	BAA89208.		313585	6.4	2186	FALZ	Hs.444200	1.02	0.390754			43	4	SLAGVSLMLR,SNGELSESPGAGKGASGSTR,SLAGVSLMLRLLWASLR,LSTPSTGGSVDIISVKEQSK
308	1.95	0.002	1.83	0.003	NP_005339.		85006	4.94	3320	HSP90AA1	Hs.525600, Hs.523560	1.53	0.00118234	0.68	4.75285e-08	980	33	2x(FYEQFSK),APFDLFENR,2x(YIDQEELNK),ELHINLIPNK,HIYYITGETK,2x(DQVANSAFVER),3x(ADLINNLGTIAK),RAPFDLFENR,2x(ELISNSSDALDK),2x(EDQTEYLEER),HFSVEGQLEFR,2x(TLTIVDTGIGMTK),CLELFTELAEDK,2x(GVVDSEDLPLNISR),2x(SLTNDWEDHLAVK),2x(YYTSASGDEMVSLK),HLEINPDHSIIETLR,2x(NPDDITNEEYGEFYK),CLELFTELAEDKENYK,IMKAQALRDNSTMGYMAAK,HGLEVIYMIEPIDEYCVQQLK
309	1.82	0.011	2.14	0.00033	AAF82792		73170	5.07	3326	HSP90AB1	Hs.509736 Hs.448229	1.36	0.000965398	0.77	2.64621e-06	133	3	YIDQEELNK,EDQTEYLEER,GVVDSEDLPLNISR
313	1.52	0.011	1.5	0.0049	NP_001019820		67982	4.47	821	CANX	Hs.567968	2.07	0.00286892	FAIL		538	14	TDAPQPDVK,AEEDEILNR,2x(TPELNLDQFHDK),2x(IVDDWANDGWGLK),3x(IPNPDFFEDLEPFR),2x(APVPTGEVYFADSFDR),SDAEEDGGTVSQEEEDR,2x(IPDPEAVKPDDWDEDAPAK)
313	1.52	0.011	1.5	0.0049	ABC40730	AAH23006	85006	4.94	3320	HSP90AA1	Hs.525600,Hs.523560	1.53	0.00118234	0.68	4.75285e-08	75	2	EGLELPEDEEEK,GVVDSEDLPLNISR
381	1.43	0.058	1.64	0.0029	BAA32129.		57680	6.21	249	ALPL	Hs.75431	0.96	0.218203			55	1	ANEGTVGVSAATER
381	1.43	0.058	1.64	0.0029	NP_001949.		36911	7.8	1917	EEF1A2	Hs.433839	0.87	0.130576			63	1	IGGIGTVPVGR
381	1.43	0.058	1.64	0.0029	AAA59546.		27873	4.72	2810	SFN	Hs.523718	1.02	0.285517			73	3	YEDMAAFMK,DSTLIMQLLR,SAYQEAMDISK
381	1.43	0.058	1.64	0.0029	NP_005310.		21352	10.94	3006	HIST1H1C	Hs.7644	0.77	0.0125902			70	3	ALAAAGYDVEK,ASGPPVSELITK,LNKKAASGEAKPK
381	1.43	0.058	1.64	0.0029	P14923.		82376	5.95	3728	JUP	Hs.514174	1.13	0.205366			57	2	LAEPSQLLK,TMQNTSDLDTAR
381	1.43	0.058	1.64	0.0029	NP_066964.		83222	5.55	7520	XRCC5	Hs.388739	0.87	0.00773662			164	8	QYMFSSLK,2x(TLFPLIEAK),FFMGNQVLK,YGSDIVPFSK,2x(TDTLEDLFPTTK),DQVTAQEIFQDNHEDGPTAK
381	1.43	0.058	1.64	0.0029	BAD92238.		15448	10.72	94239	H2AFV	Hs.488189	1.07	0.407124			53	3	2x(AGLQFPVGR),EGARPGGGGVGAENMAGGKAGK
381	1.43	0.058	1.64	0.0029	0901261A.	NP_778224	11230	11.2	121504	HIST4H4	Hs.352191	0.91	0.252703			134	6	2x(VFLENVIR),2x(ISGLIYEETR),TVTAMDVVYALK,DDIQGITKPAIRR
381	1.43	0.058	1.64	0.0029	NP_570843.		65268	6.24	131578	LRRC15	Hs.288467	1.21	0.277173			44	2	NSLTHISPR,KRSQAVLMQMK
435	1.55	2.7e-05	1.59	5e-05	NP_001933		114670	4.9	1828	DSG1	Hs.2633	FAIL				169	5	DGSNVIVTER,SSSDHHFNQTIGSASPSTAR,VVGPISGADLHGMLEMPDLR,VVKPLDYEAMQSLQLSIGVR,VVGPISGADLHGMLEMPDLRDGSNVIVTER
435	1.55	2.7e-05	1.59	5e-05	CAA25833		36202	8.26	2597	GAPDH	Hs.592355, Hs.544577, Hs.479728	N/A	N/A			105	2	GALQNIIPASTGAAK,VIHDNFGIVEGLMTTVHAITATQK
435	1.55	2.7e-05	1.59	5e-05	AAA64895		82381	5.88	3728	JUP	Hs.514174	1.13	0.205366			321	7	LAEPSQLLK,LLNDEDPVVVTK,HPEAEMAQNSVR,ALMGSPQLVAAVVR,TLVTQNSGVEALIHAILR,HLTSRHPEAEMAQNSVR,SAIVHLINYQDDAELATR
435	1.55	2.7e-05	1.59	5e-05	NP_001008844		262237	6.58	3963	LGALS7	Hs.597642	1	0.796563	1.37	0.00126524	733	17	SNKPIILR,GIVDSITGQR,SMVEDITGLR,AELIVQPELK,LLQLQEQMR,IQSQFTDAQK,NLIDRETGMR,QLQNIIQATSR,
435	1.55	2.7e-05	1.59	5e-05	NP_002298		15123	7.03	3963	LGALS7	Hs.597642	1	0.796563	1.37	0.00126524	370	6	2x(LDTSEVVFNSK),LVEVGGDVQLDSVR,GQPFEVLIIASDDGFK,VRLVEVGGDVQLDSVR,GQPFEVLIIASDDGFKAVVGDAQYHHFR
435	1.55	2.7e-05	1.59	5e-05	S60712		81637	9.16	5313	PKLR	Hs.95990	1.16	0.165198			69	1	LLQSGNSDVVR
435	1.55	2.7e-05	1.59	5e-05	PH0268	BAB40803.1	73446	5.16	83481	EPPK1	Hs.200412	1.18	0.135722	0.8	0.04	62	4	AVPVWDVLASGYVSR,LLEAQIATGGVIDPVHSHR,AGTLTVEELGATLTSLLAQAQAQAR,GVLRPGTALVLLEAQAATGFVIDPVR
574	1.86	0.0067	2.15	0.00012	NP_002038.		78166	5.88	2617	GARS	Hs.404321	0.88	0.0855568			263	12	LLEFNQGK,GEFTIETEGK,2X(TVNVVQFEPSK),SCYDLSCHAR,4X(YPLFEGQETGK),VPLVAEKPLKEPK,2X(EFTMAEIEHFVDPSEK)
574	1.86	0.0067	2.15	0.00012	AAH00065.		85336	7.85	2617	GARS	Hs.404321	0.88	0.0855568			263	12	Same as for gi|6996010
574	1.86	0.0067	2.15	0.00012	AAB59259	AAH34141.1	23754	5.83	3514	IGKC	Hs.449621	1.2	0.127035	1.11	0.23	54	1	GDPVAPTVLIFPPAADQVATGTVTIVCVANK
686	1.52	0.0009	1.79	0.0075	AAA86443.		78148	5.88	2617	GARS	Hs.404321	0.88	0.0855568			144	5	TVNVVQFEPSK,YPLFEGQETGK,SCYDLSCHAR,VPLVAEKPLKEPK,EFTMAEIEHFVDPSEK
686	1.52	0.0009	1.79	0.0075	AAH00065.		85336	7.85	2617	GARS	Hs.404321	0.88	0.0855568			144	5	Same as for gi|493066
686	1.52	0.0009	1.79	0.0075	XP_574072.2	AAH17778	72654	5.39	91734	IDI2	Hs.59132	1.68	0.00559361	1.11	0.014	56	2	2x(KTNSTIGIR)
718	1.49	0.009	1.5	0.00094	AAA51708		56371	5.71	250	ALPP	Hs.284255	1.3	0.0207516	0.98	0.78	58	2	GSSIFGLAPGK,QQSAVPLDEETHAGEDVAVFAR
718	1.49	0.009	1.5	0.00094	AAA52697		70110	5.42	3303	HSPA1A	Hs.520028 Hs.405994	3.5	0.000318559	0.1	3.83604e-09	196	5	VEIIANDQGNR,AQIHDLVLVGGSTR,TTPSYVAFTDTER,NQVALNPQNTVFDAK, ATAGDTHLGGEDFDNR
718	1.49	0.009	1.5	0.00094	AAH30634		74093	6.04	3313	HSPA9B	Hs.184233	1.04	0.465409			166	3	DAGQISGLNVLR,AQFEGIVTDLIR,VEAVNMAEGIIHDTETK
718	1.49	0.009	1.5	0.00094	AAB02844		64281	5.73	5358	PLS3	Hs.496622	0.89	0.122381			183	3	AESMLQQADK,DGETLEELMK,QFVTPADVVSGNPK
722	1.68	0.0014	1.51	0.0092	1EW2A	NP_001623	55841	5.79	250	ALPP	Hs.284255	1.3	0.0207516	0.98	0.78	67	2	IIPVEEENPDFWNR,DGARPDVTESESGSPEYR
831	1.39	0.03	1.69	0.0013	CAI16018.		34354	5.54	3190	HNRPK	Hs.522257	0.92	0.128125			66	2	IILDLISESPIK,VVECIKIILDLISESPIKGR
831	1.39	0.03	1.69	0.0013	AAC60648.		61010	4.98	3836	KPNA1	Hs.161008	1.37	0.0612654	1.34	5.68837e-08	427	11	EEEGLQLR,REEEGLQLR,IQAVIDAGVCR,SPEQQLSATQK,NAVWALSNLCR,RLVELLMHNDYK,IVQVALNGLENILR,EACWTISNITAGNR,EPNPPIDEVISTPGVVAR,IEFLQSHENQEIYQK,KEAAWAITNATSGGSAEQIK
831	1.39	0.03	1.69	0.0013	AAH03009.		60952	4.94	3836	KPNA1	Hs.161008	1.37	0.0612654	1.34	5.68837e-08	427	11	Same as for gi|913393
831	1.39	0.03	1.69	0.0013	P30153.		66039	5	5518	PPP2R1A	Hs.467192	0.98	0.290327			938	35	VLELDNVK,2x(HMLPTVLR),2x(MAGDPVANVR),2x(LAGGDWFTSR),LTQDQDVDVK,EWAHATIIPK,ELVSDANQHVK,2x(LSTIALALGVER),5x(NLCSDDTPMVR),3x(TDLVPAFQNLMK),EFCENLSADCR,2x(VLAMSGDPNYLHR),TSACGLFSVCYPR,ENVIMSQILPCIK,LNIISNLDCVNEVIGIR,3x(SEIIPMFSNLASDEQDSVR),4x(IGPILDNSTLQSEVKPILEK),2x(AISHEHSPSDLEAHFVPLVK)
831	1.39	0.03	1.69	0.0013	AAA35531		65980	4.96	5518	PPP2R1A	Hs.467192	0.98	0.290327			80	2	VLELDNVK,LTQDQDVDVK
831	1.39	0.03	1.69	0.0013	AAH08037.		56046	5.08	11252	PACSIN2	Hs.162877	1.03	0.314954			236	6	AADAVEDLR,ASLMNDDFEK,ADPSLNPEQLK,HLDLSNVAGYK,AYAQQLTEWAR,AIYHDLEQSIR
831	1.39	0.03	1.69	0.0013	CAB64337.		46957	5.85	51497	TH1L	Hs.517148	1.75	1.72066e-07	1.2	9.05699e-06	67	3	LDTDISLIR,FPVVAMGVLK,GALNPADITVLFK
911	1.48	0.021	1.63	0.0021	AAH60513.		93263	6.89	5340	PLG	Hs.143436	3.58	4.5532e-07	1.18427	0.01	44	2	2x(LSSPADITDK)
911	1.48	0.021	1.63	0.0021	BAD97328.		59467	6.79	8565	YARS	Hs.213264	0.96	0.273752			431	17	NSVEVALNK,IDVGEAEPR,EYTLDVYR,VSYYENVIK,LASAAYPDPSK,TYTAYVDLEK,2x(VDAQFGGIDQR),3x(NSEPEEVIPSR),2x(HPDADSLYVEK),AMLESIGVPLEK,DFAAEVVHPGDLK,2x(QVEPLDPPAGSAPGEHVFVK)
930	1.49	0.0028	1.69	0.00034	CAI16019.		47756	5.46	3190	HNRPK	Hs.522257	0.92	0.128125			735	28	2x(GGDLMAYDR),VVLIGGKPDR,2x(GSDFDCELR),3x(NTDEMVELR),6x(NLPLPPPPPPR),2x(IDEPLEGSEDR),2x(IILDLISESPIK),2x(LFQECCPHSTDR),3x(RPAEDMEEEQAFK),2x(TDYNASVSVPDSSGPER),2x(GSYGDLGGPIITTQVTIPK),AQPYDPNFYDETYDYGGFTMMFDDR
930	1.49	0.0028	1.69	0.00034	ABB01006.		61187	5.7	3329	HSPD1	Hs.595053	1.21	0.0064988	0.84	7.65612e-05	1133	39	3x(EIGNIISDAMK),3x(NAGVEGSLIVEK),2x(VGGTSDVEVNEK),2x(TVIIEQSWGSPK),2x(GYISPYFINTSK),3x(TLNDELEIIEGMK),2x(CEFQDAYVLLSEK),3x(AAVEEGIVLGGGCALLR),2x(CIPALDSLTPANEDQK),ISSIQSIVPALEIANAHR,TLNDELEIIEGMKFDR,3x(IQEIIEQLDVTTSEYEK),3x(EEKDPGMGAMGGMGGGMGGGMF),RIQEIIEQLDVTTSEYEK,3x(QSKPVTTPEEIAQVATISANGDK),IMQSSSEVGYDAMAGDFVNMVEK,3x(LVQDVANNTNEEAGDGTTTATVLAR),DMAIATGGAVFGEEGLTLNLEDVQPHDLGK
930	1.49	0.0028	1.69	0.00034	AAC15705.		50795	5.31	9908	G3BP2	Hs.303676	0.8	0.015718			105	6	2x(FYVHNDMFR),TEELKPQVEEK,VLSLNFSECHTK,VEAKPEVQSQPPR,KFMQTFVLAPEGSVPNK
930	1.49	0.0028	1.69	0.00034	Q9UN86.		54135	5.41	9908	G3BP2	Hs.303676	0.8	0.015718			104	6	Same as for gi|3098601
930	1.49	0.0028	1.69	0.00034	AAB41656.		58131	5.25	22827	SIAHBP1	Hs.521924	1.01	0.929172			47	3	VVAEVYDQER,LGLPPLTPEQQEALQK,VGRPSNIGQAQPIIDQLAEEAR
930	1.49	0.0028	1.69	0.00034	AAF05605.		59706	5.19	22827	SIAHBP1	Hs.521924	1.01	0.929172			47	3	Same as for 1809248
930	1.49	0.0028	1.69	0.00034	AAH08875.		58306	5.25	22827	SIAHBP1	Hs.521924	1.01	0.929172			47	3	Same as for 1809248
930	1.49	0.0028	1.69	0.00034	BAA96053.		199652	5.73	57653	KIAA1529	Hs.435629	1.54	9.96915e-05	2.29	1.0538e-06	47	11	Same as for 1809248
975	1.73	0.031	1.96	0.0015	BAA07652		59035	5.75	10694	CCT8	Hs.125113	1.22	0.0183802	1.08	0.011	540	15	DIDEVSSLLR,4x(FAEAFEAIPR),TAEELMNFSK,2x(EDGAISTIVLR),2x(GEENLMDAQVK),LVPGGGATEIELAK,GSTDNLMDDIER,AIADTGANVVVTGGK,GSTDNLMDDIER,NVGLDIEAEVPAVK
1040					AAH70491.		41392	7.89	128	ADH5	Hs.78989	1.42	0.00181087	0.98	0.54	50	2	IDPLAPLDK,VDEFVTHNLSFDEINK
1040					NP_478059.		40796	7.56	29968	PSAT1	Hs.494261	0.51	4.61407e-07			286	9	FLEMHQL,2x(QVVNFGPGPAK),FGTINIVHPK,ECPSVLEYK,ALELNMLSLK,ELLAVPDNYK,GVGISVLEMSHR,ASLYNAVTIEDVQK
1063	1.29	0.019	1.38	0.0056	NP_955472		61346	5.7	3329	HSPD1	Hs.595053	1.21	0.0064988	0.84	7.65612e-05	614	17	VTDALNATR,2x(EIGNIISDAMK),2x(NAGVEGSLIVEK),2x(VGGTSDVEVNEK),2x(TVIIEQSWGSPK),3x(TLNDELEIIEGMK),CIPALDSLTPANEDQK,3x(IQEIIEQLDVTTSEYEK),LVQDVANNTNEEAGDGTTTATVLAR
1063	1.29	0.019	1.38	0.0056	ABB01006		61346	5.7	3329	HSPD1	Hs.595053	1.21	0.0064988	0.84	7.65612e-05	614	17	Same as for gi|41399285
1078	1.59	0.005	1.6	0.0015	AAH17489.		53474	5.83	7453	WARS	Hs.497599	1.16	0.0721932			726	20	EVTDEIVK,HVTFNQVK,IDKELINR,KPFYLYTGR,3x(DIIACGFDINK),2x(DYTSGAMLTGELK),AGNASKDEIDSAVK,2x(GIFGFTDSDCIGK),2x(DMNQVLDAYENK),KDYTSGAMLTGELK,KDYTSGAMLTGELKK,DLTLDQAYSYAVENAK,MSASDPNSSIFLTDTAK,ALIEVLQPLIAEHQAR
1078	1.59	0.005	1.6	0.0015	AAB88664.	AAD51415	57370	6.29	26227	PHGDH	Hs.487296	0.87	0.0294122			66	1	GTIQVITQGTSLK
1105	2.94	0.17	1.38	0.0012	CAG33352.		57766	6.01	10576	CCT2	Hs.189772	1.02	0.469601			125	2	LIEEVMIGEDK,EALLSSAVDHGSDEVK
1105	2.94	0.17	1.38	0.0012	AAB88664.	AAD51415	57370	6.29	26227	PHGDH	Hs.487296	0.87	0.0294122			74	1	AGTGVDNVDLEAATR
1166	1.51	0.12	1.79	0.0083	AAA51808.		56861	5.39	506	ATP5B	Hs.406510	1.06	0.267369			110	3	VALTGLTVAEYFR,AIAELGIYPAVDPLDSTSR,FHPVRDYAAQTSPSPKAGAATGR
1166	1.51	0.12	1.79	0.0083	NP_061816.		50746	4.94	51807	TUBA8	Hs.137400	4.04	3.53264e-07	1.23	0.01	259	10	LISQIVSSITASLR,TIQFVDWCPTGFK,AVMIDLEPTVVDEVR,3x(AFVHWYVGEGMEEGEFSEAR),4x(FDGALNVDLTEFQTNLVPYPR)
1166	1.51	0.12	1.79	0.0083	NP_116093.		50548	4.96	84790	TUBA6	Hs.642755	1.33	0.016065	0.41	9.57049e-13	506	20	3x(EIIDLVLDR),LISQIVSSITASLR,TIQFVDWCPTGFK,2x(AVFVDLEPTVIDEVR),2x(IHFPLATYAPVISAEK),4x(TIGGGDDSFNTFFSETGAGK),3x(AFVHWYVGEGMEEGEFSEAR),4xFDGALNVDLTEFQTNLVPYPR
1189	1.52	0.021	1.64	0.0019	NP_444513		11391	6.08	117159	DCD	Hs.350570	1.01	0.486057			114	4	3x(ENAGEDPGLAR),DAVEDLESVGK
1254	1.37	0.046	1.59	0.002	NP_001949.		50780	9.11	1917	EEF1A2	Hs.433839	0.87	0.130576			122	4	LPLQDVYK,2x(IGGIGTVPVGR),STTTGHLIYK
1256	1.49	0.032	1.59	0.0012	BAA03095		51088	5.94	2665	GDI2	Hs.299055	1.03	0.261223			106	3	DWNVDLIPK,DLGTESQIFISR,TYDATTHFETTCDDIK
1256	1.49	0.032	1.59	0.0012	CAI13362		51087	6.11	2665	GDI2	Hs.299055	1.03	0.261223			106	3	Same as for gi|285975
1291	1.54	0.023	1.77	0.0012	AAC51917.		52443	5.81	3646	EIF3S6	Hs.405590	0.95	0.255689			376	17	2x(YLTTAVITNK),2x(MLFDYLADK),3x(MFEDPETTR),LNMTPEEAER,SQMLAMNIEK,QEYLDTLYR,2x(LNMTPEEAER),QPQAETEPIVK,QIQAETEPIVK,VIQQESYTYK,NLYSDDIPHALR
1291	1.54	0.023	1.77	0.0012	AAH05944.		46815	6.05	3646	EIF3S6	Hs.405590	0.95	0.255689			376	16	2x(YLTTAVITNK),2x(MLFDYLADK),3x(MFEDPETTR),LNMTPEEAER,SQMLAMNIEK,QEYLDTLYR,2x(LNMTPEEAER),QPQAETEPIVK,VIQQESYTYK,NLYSDDIPHALR
1291	1.54	0.023	1.77	0.0012	CAA39849.		58411	7.58	5315	PKM2	Hs.534770	0.95	0.401914			52	2	GDYPLEAVR,LDIDSPPITAR
1293	1.51	0.042	1.78	0.0026	AAA91835.		47768	9	1917	EEF1A2	Hs.433839	0.87	0.130576			89	3	LPLQDVYK,IGGIGTVPVGR,YKCGGIDKR
1293	1.51	0.042	1.78	0.0026	AAC51917.		52443	5.81	3646	EIF3S6	Hs.405590	0.95	0.255689			77	5	YLTTAVITNK,MFEDPETTR,QIQAETEPIVK,2x(LGHVVMGNNAVSPYQQVICK)
1293	1.51	0.042	1.78	0.0026	AAH05944.		46815	6.05	3646	EIF3S6	Hs.405590	0.95	0.255689			68	3	YLTTAVITNK,MFEDPETTR,QIQAETEPIVK
1293	1.51	0.042	1.78	0.0026	AAH22328.		27578	11.83	6432	SFRS7	Hs.309090	1.38	1.08428e-05	2.07	5.87059e-08	47	4	RSRSASLR,3x(SISRPRSSR)
1294	1.99	0.0027	1.76	0.00025	AAH13918.		41589	5.91	1937	EEF1G	Hs.144835, Hs.444467	1.03	0.415448			256	7	2x(QVLEPSFR),STFVLDEFK,STFVLDEFKR,ALIAAQYSGAQVR,LDPGSEETQTLVR,KLDPGSEETQTLVR
1294	1.99	0.0027	1.76	0.00025	AAH04458.		47481	7.01	2023	ENO1	Hs.517145	1.05	0.403113			219	3	VVIGMDVAASEFFR,AAVPSGASTGIYEALELR,GNPTVEVDLFTSK
1294	1.99	0.0027	1.76	0.00025	BAA03095.		51088	5.94	2665	GDI2	Hs.299055	1.03	0.261223			52	1	YIAIVSTTVETK
1294	1.99	0.0027	1.76	0.00025	AAB33086.	AAA03229	34606	4.83	4100	MAGEA1	Hs.72879	1.14	0.0260051	1.09	0.00151734	44	2	VADLVGFLLLK,ALAETSYVKVLEYVIKVSAR
1294	1.99	0.0027	1.76	0.00025	NP_006283.		44088	6.06	7251	TSG101	Hs.523512	0.92	0.0295918			178	5	KTAGLSDLY,DGTISEDTIR,ETVNVITLYK,LDQEVAEVDKNIELLK,DLKPVLDSYVFNDGSSR
1294	1.99	0.0027	1.76	0.00025	AAH10398.		54842	6.38	9512	PMPCB	Hs.184211	0.85	0.00384912			78	1	IDAVNAETIR
1294	1.99	0.0027	1.76	0.00025	AAG39278.		48318	6.26	28969	BZW2	Hs.487635	1.23	2.57798e-05	0.86	0.00229193	184	4	LLELFPVNR,ADVLSEEAILK,DTLVQGLNEAGDDLEAVAK,NDLPETAVIGLLWTCIMNAVEWNKK
1294	1.99	0.0027	1.76	0.00025	AAI08700.		52439	5.94	221294	NT5DC1	Hs.520341	0.93	0.065			162	4	LANNGTVLR,GLALDLEDGNFLK,SQRPEESEPLEK,MMTPEVLAEAYG
1296	1.51	0.025	1.63	0.00091	AAB32200	AAV38664.1	28317	5.14	347	APOD	Hs.522555	0.59	0.0025328			56	3	NILTSNNIDVK,2x(NPNLPPETVDSLK)
1296	1.51	0.025	1.63	0.00091	AAC18414		50457	6.25	1937	EEF1G	Hs.144835, Hs.444467	1.03	0.415448			76	4	2x(STFVLDEFK),2x(LDPGSEETQTLVR)
1296	1.51	0.025	1.63	0.00091	AAH13918		50457	6.25	1937	EEF1G	Hs.144835, Hs.444467	1.03	0.415448			79	4	Same as for gi|189597
1296	1.51	0.025	1.63	0.00091	AAA36577		40683	8.47	6741	SSB	Hs.632535	1.03	0.436788			75	1	EVTWEVLEGEVEK
1330	1.28	0.043	1.46	0.00037	NP_002794		49002	5.71	5701	PSMC2	Hs.437366	1.12	0.280217			108	3	ALDEGDIALLK,FDDGAGGDNEVQR,FVVDLSDQVAPTDIEEGMR
1375	1.79	0.011	3.36	1.5e-05	CAA79613		53710	5.06	7431	VIM	Hs.633873 Hs.533317	1.35	0.0349378	0.78	4.22311e-07	360	11	FADLSEAANR,VELQELNDR,EYQDLLNVK,ILLAELEQLK,LGDLYEEEMR,MALDIEIATYR,2x(EEAENTLQSFR),QVQSLTCEVDALK,KVESLQEEIAFLK,DGQVINETSQHHDDLE
1375	1.79	0.011	3.36	1.5e-05	BAB71275		47516	5.01	7431	VIM	Hs.633873 Hs.533317	1.35	0.0349378	0.78	4.22311e-07	117	4	FADLSEAANR,ILLAELEQLK,EEAENTLQSFR,VESLQEEIAFLK
1441	1.46	0.00042	1.43	0.00024	1818358A	AAH26016	42659	6.35	10121	ACTR1A	Hs.153961	FAIL		1.18	0.00094028	159	3	ACYLSINPQK,AQYYLPDGSTIEIGPSR,DQLQTFSEEHPVLLTEAPLNPR
1460	1.89	0.0048	1.85	0.0019	AAA51681		48254	6.03	191	AHCY	Hs.388004	1.2	0.00385318	0.82	0.0145557	265	10	AGIPVYAWK,FDNLYGCR,YPQLLPGIR,WLNENAVEK,VAVVAGYGDVGK,2x(VPAINVNDSVTK),2x(ALDIAENEMPGLMR),DDAIVCNIGHFDVEIDVK
1483	1.8	0.0088	1.66	0.0021	AAH09564		38822	7.75	302	ANXA2	Hs.511605	1.08	0.00866575	0.9	0.000265721	58	1	RAEDGSVIDYELIDQDAR
1483	1.8	0.0088	1.66	0.0021	AAA51808		56861	5.39	506	ATP5B	Hs.406510	1.06	0.267369			145	3	IGLFGGAGVGK,IMNVIGEPIDER,DQEGQDVLLFIDNIFR
1483	1.8	0.0088	1.66	0.0021	NP_001008844		262237	6.58	1832	DSP	Hs.519873	0.92	0.230432			53	2	SMVEDITGLR,AELIVQPELK
1483	1.8	0.0088	1.66	0.0021	NP_004491		32004	5.1	3183	HNRPC	Hs.580579 Hs.508848	1.12	0.0675967	1.24	9.95768e-11	85	2	SDVEAIFSK,VDSLLENLEK
1483	1.8	0.0088	1.66	0.0021	NP_002298		15123	7.03	3963	LGALS7	Hs.597642	1	0.796563	1.37	0.00126524	163	2	LDTSEVVFNSK, LVEVGGDVQLDSVR
1483	1.8	0.0088	1.66	0.0021	CAC20409		10467	6.08	6278	S100A7	Hs.112408	1.3	0.00537796	0.69	0.0045714	95	2	GTNYLADVFEK, SIIGMIDMFHK
1483	1.8	0.0088	1.66	0.0021	AAH00449		79056	7.8	7316	UBC	Hs.520348	1.11	0.2			70	2	TLSDYNIQK,TITLEVEPSDTIENVK
1490	2.07	0.0071	2.15	0.012	AAA51577		42480	5.23	59	ACTA2	Hs.500483	0.8	0.0159714			339	11	2x(AGFAGDDAPR),3x(DLTDYLMK),3x(EITALAPSTMK),2x(DSYVGDEAQSK),2x(SYELPDGQVITIGNER),VAPEEHPTLLTEAPLNPK,2x(YPIEHGIITNWDDMEK)
1490	2.07	0.0071	2.15	0.012	AAH03132		38276	5.27	10726	NUDC	Hs.263812	1.17	0.112395	0.86	7.40231e-07	115	3	LQLEIDQK,ELTDEEAER,SMGLPTSDEQK
1512	1.63	0.014	1.79	0.0007	AAA51580		26147	5.65	71	ACTG1	Hs.514581	1.41	0.0034324	0.89	0.000649096	63	3	GYSFTTTAER,KITALAPSTMK,QEYDESGPSIVHR
1512	1.63	0.014	1.79	0.0007	AAA76850		42745	5.34	1152	CKB	Hs.173724	0.92	0.40975			56	2	LLIEMEQR,DLFDPIIEDR
1517	1.63	0.024	2.09	0.00069	AAA51577		42480	5.23	59	ACTA2	Hs.500483	0.8	0.0159714			370	18	4x(AGFAGDDAPR),2x(DLTDYLMK),2x(EITALAPSTMK),2x(DSYVGDEAQSK),3x(SYELPDGQVITIGNER),VAPEEHPTLLTEAPLNPK,4x(YPIEHGIITNWDDMEK)
1517	1.63	0.024	2.09	0.00069	NP_001606		42249	5.31	72	ACTG2	Hs.516105	1.01	0.456723			370	18	Same as for gi|178027
1525	1.56	0.033	1.62	0.0051	BAD96752.		42080	5.37	60	ACTB	Hs.520640	0.76	0.158318			345	11	AGFAGDDAPR,DLTDYLMK,GYSFTTTAER,EITALAPSTMK,DSYVGDEAQSK,QEYDESGPSIVHR,2x(SYELPDGQVITIGNER),3x(VAPEEHPVLLTEAPLNPK)
1525	1.56	0.033	1.62	0.0051	CAG47064.		42933	5.34	1152	CKB	Hs.173724	0.92	0.40975			279	5	DLFDPIIEDR,VLTPELYAELR,LAVEALSSLDGDLAGR,LEQGQAIDDLMPAQK,GTGGVDTAAVGGVFDVSNADR
1525	1.56	0.033	1.62	0.0051	CAA43878.		40647	5.67	3106	HLA-B	Hs.77961	0.84	0.125404			134	5	MYGCDVGPDGR,YLENGKETLQR,2x(WAAVVVPSGEEQR),THVTHHPISDHEATLR
1525	1.56	0.033	1.62	0.0051	AAC24947		36659	5.35	5074	PAWR	Hs.406074	0.99	0.395894			174	4	LKEEIDLLNR,STTSVSEEDVSSR,DANVSGTLVSSSTLEK,RSEDEPPAASASAAPPPQR
1525	1.56	0.033	1.62	0.0051	AAH07018		36736	5.45	5074	PAWR	Hs.406074	0.99	0.395894			174	4	Same as for gi|3282205
1525	1.56	0.033	1.62	0.0051	CAG38786		36858	5.35	5074	PAWR	Hs.406074	0.99	0.395894			174	4	Same as for gi|3282205
1525	1.56	0.033	1.62	0.0051	AAH00321		38421	5.41	10598	AHSA1	Hs.204041	1.36	1.90869e-08	0.52	7.78178e-12	520	19	GIPAPEEER,DASNWSTDK,2x(LDGEASINNR),2x(EAMGIYISTLK),2x(NGETELCMEGR),4x(DEPDTNLVALMK),ETFLTSPEELYR,TLFLAVQVQNEEGK,ADATNVNNWHWTER,FHMVDGNVSGEFTDLVPEK,GHVEIPNLSDENSVDEVEISVSLAK,TEFTQGMILPTMNGESVDPVGQPALK
1525	1.56	0.033	1.62	0.0051	AAH50611.		25681	8.71	11160	SPFH2	Hs.125849	FAIL				51	2	GFLARGLGR,SVQTTLQTDEVK
1539	1.73	0.0037	1.39	0.011	NP_001245.		63650	9.64	990	CDC6	Hs.405958	1.31	0.000716548	2.56	4.43043e-09	53	2	LEKHMTAEK,KLEKHMTAEK
1539	1.73	0.0037	1.39	0.011	AAH09015.		42829	5.9	1992	SERPINB1	Hs.381167	1.61	7.17925e-07	1.33	1.54373e-08	652	16	EATTNAPFR,2x(IEEQLTLEK),FQSLNADINK,LGVQDLFNSSK,FAYGYIEDLK,KIEEQLTLEK,HNSSGSILFLGR,FQSLNADINKR,2x(LEESYTLNSDLAR),2x(IPELLASGMVDNMTK),FKLEESYTLNSDLAR,2x(TYGADLASVDFQHASEDAR)
1569	1.4	0.034	1.6	0.00072	NP_005713.		45017	6.3	10097	ACTR2	Hs.393201	0.8	0.0422027			139	3	VVVCDNGTGFVK,ILLTEPPMNPTK,SMLEVNYPMENGIVR
1569	1.4	0.034	1.6	0.00072	AAH14546		45017	6.3	10097	ACTR2	Hs.393201	0.8	0.0422027			139	3	Same as for gi|5031571
1607	1.35	0.0042	1.29	0.0029	AAH01394		42904	5.18	5269	SERPINB6	Hs.519523	1.14	0.0265351	0.92	0.00722503	111	3	SCDFLSSFR,NLGMTDAFELGK,LDMMDEEEVEVSLPR
1607	1.35	0.0042	1.29	0.0029	AAH10152.		38608	6.88	30968	STOML2	Hs.3439	1.11	0.0162536	0.944404	0.18	102	2	ATVLESEGTR,APVPGTPDSLSSGSSR
1648	1.59	0.037	1.99	0.00043	NP_444513		11391	6.08	117159	DCD	Hs.350570	1.01	0.486057			100	2	ENAGEDPGLAR,DAVEDLESVGK
1997	1.32	0.014	1.35	0.0064	NP_000108.		29033	5.29	2010	EMD	Hs.522823	1.26	0.0267287	1.08	0.083	117	4	APGAGLGQDR,KEDALLYQSK,2x(TYGEPESAGPSR)
1997	1.32	0.014	1.35	0.0064	AAH33106.		34373	5.3	6723	SRM	Hs.76244	0.96	0.268334			169	5	2x(YQDILVFR),ESYYQLMK,VLIIGGGDGGVLR,FLPGMAIGYSSSK
1997	1.32	0.014	1.35	0.0064	AAV38375.		33667	5.23	8775	NAPA	Hs.126938	1.35	0.0240897	1.41	0.00103435	358	12	TIQGDEEDLR,2x(AIEIYTDMGR),2x(IEEACEIYAR),EAEAMALLAEAER,ADPQEAINCLMR,2x(YEELFPAFSDSR),AIAHYEQSADYYK,HDAATCFVDAGNAFK,LLEAHEEQNVDSYTESVK
1999	1.52	0.013	1.39	8.3e-05	BAD92301		50780	9.11	1917	EEF1A2	Hs.433839	0.87	0.130576			70	2	MDTAKWSEDR,SVEMHHEQLEQGVPGDNVGFNVK
2014	1.2	0.0061	1.17	0.068	AAC37577.		32213	7.14	10102	TSFM	Hs.632704	1.26	0.00209987	0.88	0.0138689	198	4	LGENMILK,ALETCGGDLK,YGALVICETSEQK,LGQHVVGMAPLSVGSLDDEPGGEAETK
2040	1.69	0.0084	1.92	0.00061	AAA73055	AAV38702.1	31287	4.74	708	C1QBP	Hs.555866	1.03	0.422339			63	2	2x(AFVDFLSDEIK)
2040	1.69	0.0084	1.92	0.00061	2110369A	AAV38702.1	31364	4.78	708	C1QBP	Hs.555866	1.03	0.422339			63	2	Same as for gi|338043
2040	1.69	0.0084	1.92	0.00061	CAA31692	AAV38702.1	31364	4.78	708	C1QBP	Hs.555866	1.03	0.422339			63	2	Same as for gi|338043
2105	1.34	0.014	1.68	0.00029	XP_879529.	P22626	37464	8.97	3181	HNRPA2B1	Hs.487774	2.01	0.00725665	1.13	0.0049276	238	7	GGNFGFGDSR,DYFEEYGK,2x(IDTIEIITDR),2x(GGGGNFGPGPGSNFR),YHTINGHNAEVR
2105	1.34	0.014	1.68	0.00029	AAB20246.	AAH90042	30737	8.63	7416	VDAC1	Hs.519320	1.11	0.0103539	0.72	2.0896e-09	69	1	LTLSALLDGK
2105	1.34	0.014	1.68	0.00029	AAH56870.		30981	8.85	7419	VDAC3	Hs.491597	1.12	0.000928333	0.8	5.85058e-07	213	5	LTLSALIDGK,2x(LSQNNFALGYK),VCNYGLTFTQK,LTLDTIFVPNTGK
2105	1.34	0.014	1.68	0.00029	AAH08196.		28217	6.76	192111	PGAM5	Hs.102558	1.16	0.148901	1.18	5.28275e-06	106	3	EQAELTGLR,AIETTDIISR,HSQYHVDGSLEK
2106	1.52	0.018	2.35	3e-05	NP_444513		11391	6.08	117159	DCD	Hs.350570	1.01	0.486057			70	2	DAVEDLESVGK,GAVHDVKDVLDSVL
2133	1.44	0.053	1.82	0.0019	CAA61020.		23813	5.12	1192	CLIC1	Hs.414565	0.98	0.349058			282	6	YLSNAYAR.GFTIPEAFR,2x(GVTFNVTTVDTK),LAALNPESNTAGLDIFAK,VLWLKGVTFNVTTVDTK
2133	1.44	0.053	1.82	0.0019	AAB64181		45472	8.54	26330	GAPDHS	Hs.248017	1.35	0.209835			66	1	VINDAFGIEEGLMTTVHSLTATQK
2185	1.34	0.00029	1.35	0.0014	AAH62302.		28916	6.67	5223	PGAM1	Hs.447492	1.03	0.294466			199	5	HYGGLTGLNK,YADLTEDQLPSCESLK,FSGWYDADLSPAGHEEAK,NLKPIKPMQFLGDEETVR,SYDVPPPPMEPDHPFYSNISK
2185	1.34	0.00029	1.35	0.0014	AAH01164.		30157	6.85	5714	PSMD8	Hs.78466	1.12	0.0445642	1.05	0.0760808	47	2	ILFTEATR,DIQTNVYIK
2185	1.34	0.00029	1.35	0.0014	NP_004729		27439	6.85	9217	VAPB	Hs.182625	1.71	0.00130122	1.37	8.4768e-07	99	3	GPFTDVVTTNLK,VEQVLSLEPQHELK,KTVQSNSPISALAPTGK
2185	1.34	0.00029	1.35	0.0014	AAF72105.		27518	8.8	9218	VAPA	Hs.165195	0.94	0.125649			58	2	GPFTDVVTTNLK,FKGPFTDVVTTNLK
2185	1.34	0.00029	1.35	0.0014	NP_060864.		34253	8.8	55347	ABHD10	Hs.477115	0.99	0.702209			74	3	ALAIEEFCK,2x(FNQLPVELK)
2265	1.23	0.014	1.32	0.0042	NP_001008844		262237	6.58	1832	DSP	Hs.519873	0.92	0.230432			64	4	FGDSNVTMR,VVIVDPERNK,2x(AELIVQPELK)
2265	1.23	0.014	1.32	0.0042	AAB02402		18939	6.09	5502	PPP1R1A	Hs.505662	FAIL				134	5	4x(ENAGEDPGLAR),DAVEDLESVGK
2265	1.23	0.014	1.32	0.0042	BAC86369		56741	7.12	9720	KIAA0565	Hs.454715	1.01	0.424366			65	2	VDMSGLQAK,ESLSNESLR
2265	1.23	0.014	1.32	0.0042	NP_444513		11391	6.08	117159	DCD	Hs.350570	1.01	0.486057			138	5	4x(ENAGEDPGLAR),DAVEDLESVGK
2470	1.47	0.031	1.67	0.0041	2FOLA.	CAG38727	22677	5.93	5861	RAB1A	Hs.310645	1.3	0.0063297	1.06	0.0471804	314	13	2x(LLLIGDSGVGK),QWLQEIDR,4x(LQIWDTAGQER),3x(NATNVEQSFMTMAAEIK),FADDTYTESYISTIGVDFK,2x(GAHGIIVVYDVTDQESFNNVK)
2470	1.47	0.031	1.67	0.0041	CAA80269.		22014	6.84	7001	PRDX2	Hs.631612	0.82	0.085048			83	2	LSEDYGVLK,QITVNDLPVGR
2470	1.47	0.031	1.67	0.0041	AAV38827.		23296	8.52	11021	RAB35	Hs.524788	1.53	0.0180583	1.29	0.00174681	118	6	2x(LLIIGDSGVGK),4x(LQIWDTAGQER)
2470	1.47	0.031	1.67	0.0041	CAA68227.		25253	6.9	54734	RAB39	Hs.354906	FAIL				50	4	4x(LQLWDTAGQER)
2470	1.47	0.031	1.67	0.0041	NP_112586.		26043	6.71	83452	RAB33B	Hs.591679	1.14	0.1991			50	4	4x(IQLWDTAGQER)
2470	1.47	0.031	1.67	0.0041	NP_001020471.		27573	8.67	201475	RAB12	Hs.270074	1.09	0.223296			66	6	GVGKTSLMER,4x(LQIWDTAGQER),ETFDDLPKWMKMIDK
2470	1.47	0.031	1.67	0.0041	AAH16615.		25028	5.97	326624	RAB37	Hs.592097	1.38	0.407298			55	5	MTGTPGAVATR,4x(LQIWDTAGQER)
2470	1.47	0.031	1.67	0.0041	AAO17291.		23553	5.44	339122	RAB43	Hs.546542	1.17	0.0130483	0.75	9.03404e-07	61	5	4x(LQIWDTAGQER),SPDHIQLNSKDIGEGWGCGC
2470	1.47	0.031	1.67	0.0041	NP_941959.		23517	9.98	376267	RAB15	Hs.512492	1.2	0.0381488	0.48	8.29358e-08	116	6	2x(LLLIGDSGVGK),4x(IQIWDTAGQER)
2512	1.48	0.00027	1.59	1.6e-05	AAH60513.		93263	6.89	5340	PLG	Hs.143436	3.58	4.5532e-07	1.18427	0.01	43	2	2x(LSSPADITDK)
2512	1.48	0.00027	1.59	1.6e-05	AAB33092.		23777	7.33	5693	PSMB5	Hs.422990	FAIL				57	2	HGVIVAADSR,HGVIVAADSRATAGAYIASQTVK
2512	1.48	0.00027	1.59	1.6e-05	AAI07721.		28633	6.43	5693	PSMB5	Hs.422990	FAIL				57	2	Same as for gi|786582
2512	1.48	0.00027	1.59	1.6e-05	AAH02616.		22563	8.41	8407	TAGLN2	Hs.517168	0.92	0.186342			562	24	IQASTMAFK,ENFQNWLK,KIQASTMAFK,TLMNLGGLAVAR,2x(NVIGLQMGTNR),2x(TLMNLGGLAVAR),6x(NFSDNQLQEGK),4x(GASQAGMTGYGMPR),2x(DDGLFSGDPNWFPK),2x(QMEQISQFLQAAER),YGINTTDIFQTVDLWEGK,NVIGLQMGTNRGASQAGMTGYGMPRQIL
2512	1.48	0.00027	1.59	1.6e-05	CAI14604.		24609	8.41	8407	TAGLN2	Hs.517168	0.92	0.186342			562	24	Same as for gi|12803567
2757	1.41	0.0044	1.72	7.9e-05	BAC57496		48797	9.71	388697	HRNR	Hs.490162	1.32	0.369844			93	2	QGSGSGQSPSR,GPYESGSGHSSGLGHR
1394	1.26	0.0033	1.4	0.0022	AAC25560.		51959	8.13	1431	CS	Hs.430606	1.29	0.01	0.86	0.000175933	93	4	DILADLIPK,GFSIPECQK,2x(HLPNDPMFK)
1394	1.26	0.0033	1.4	0.0022	AAC41735.		45785	7.7	5705	PSMC5	Hs.79387	1.05	0.204239			216	4	IEELQLIVNDK,IAELMPGASGAEVK,VDPLVSLMMVEK,VPDSTYEMIGGLDK
1394	1.26	0.0033	1.4	0.0022	AAB00499.		49851	7.7	7284	TUFM	Hs.12084	1.04	0.415909			179	4	GTVVTGTLER,ELAMPGEDLK,VEAQVYILSK,AEAGDNLGALVR
1394	1.26	0.0033	1.4	0.0022	CAH18175.		196058	5.77	57653	KIAA1529	Hs.435629	1.54	9.96915e-05	2.29	1.0538e-06	47	12	QYLEESLGK,KYRVLGDKPPPAAEDFK,10x(MDESKEGSIQGLEEMQVER)

## Sheet: down_spots
Spot No.	Mean fold change v Upf1_A	p-value_prot_upf1a	Mean fold change v Upf1_B	p-value_prot_upf1b	Prot Acc	MW	pI	Gene ID	Gene symbol	QPCR validation: Mean fold change v Upf1_A	p-value_qpcr_upf1a	MASCOT Score	Number of peptides	Peptide sequences
594	-1.57	0.0079	-1.59	0.009	NP_005338	72402	5.07	3309	HSPA5	1.02	0.456438	810	29	ETAEAYLGK,DAGTIAGLNVMR,3x(FEELNMDLFR),2x(ELEEIVQPIISK),2x(TWNDPSVQQDIK),4x(SDIDEIVLVGGSTR),2x(ITPSYVAFTPEGER),4x(NQLTSNPENTVFDAK),2x(LYGSAGPPPTGEEDTAEK),SQIFSTASDNQPTVTIK,VTHAVVTVPAYFNDAQR,3x(DNHLLGTFDLTGIPPAPR),3x(IEIESFYEGEDFSETLTR)
594	-1.57	0.0079	-1.59	0.009	NP_004902	73229	4.96	9601	PDIA4	1.08	0.191317	450	13	QFAPEYEK,2x(FDVSGYPTLK),3x(TFDSIVMDPK),2x(DGDDVIIIGVFK),MDATANDVPSDR,VSQGQLVVMQPEK,GESDPAYQQYQDAANNLR, EENGVLVLNDANFDNFVADK
899	-2.02	0.0021	-3.11	5.1e-05	CAA79613	53710	5.06	7431	VIM	1.35	0.0349378	58	1	ILLAELEQLK
924					AAH73746	61187	5.7	3329	HSPD1	1.21	0.0064988	383	8	2x(EIGNIISDAMK),2x(NAGVEGSLIVEK),VGGTSDVEVNEK,TVIIEQSWGSPK,TLNDELEIIEGMK,IQEIIEQLDVTTSEYEK
924					CAI16019	47756	5.46	3190	HNRPK	0.92	0.128125	241	6	GGDLMAYDR,DYDDMSPR,NLPLPPPPPPR,IILDLISESPIK,RPAEDMEEEQAFK,TDYNASVSVPDSSGPER
927	-1.61	0.0014	-1.87	1.1e-05	AAA36022	61157	5.7	3329	HSPD1	1.21	0.0064988	201	3	EIGNIISDAMK,TLNDELEIIEGMK,IQEIIEQLDVTTSEYEK
927	-1.61	0.0014	-1.87	1.1e-05	BAA07652	59035	5.75	10694	CCT8	1.22	0.0183802	120	3	FAEAFEAIPR,EDGAISTIVLR,LVPGGGATEIELAK
927	-1.61	0.0014	-1.87	1.1e-05	CAI16019	47756	5.46	3190	HNRPK	0.92	0.128125	106	5	3x(NLPLPPPPPPR),2x(IILDLISESPIK)
1050	-1.75	0.0027	-2.33	5.7e-06	CAA79613	53710	5.06	7431	VIM	1.35	0.0349378	830	33	QQYESVAAK,2x(LQEEMLQR),2x(DNLAEDIMR),2x(FADLSEAANR),2x(VELQELNDR),LQDEIQNMK, EYQDLLNVK, LQDEIQNMK,3x(ILLAELEQLK),4x(LGDLYEEEMR),3x(NLQEAEEWYK),MALDIEIATYR,4x(EEAENTLQSFR),2x(VESLQEEIAFLK),2x(SLYASSPGGVYATR),QVQSLTCEVDALK,DGQVINETSQHHDDLE
1050	-1.75	0.0027	-2.33	5.7e-06	CAA25855	50810	5.02	7846	TUBA8	1.62	0.00970999	54	1	EIIDLVLDR
1057	-1.74	0.0026	-2.27	0.00017	CAA79613	53710	5.06	7431	VIM	1.35	0.0349378	936	41	LLEGEESR,2x(LQEEMLQR),3x(DNLAEDIMR),QDVDNASLAR,2x(FADLSEAANR),2x(VELQELNDR),LQDEIQNMK, EYQDLLNVK, 4x(ILLAELEQLK),5x(LGDLYEEEMR),4x(NLQEAEEWYK),MALDIEIATYR,5x(EEAENTLQSFR),3x(VESLQEEIAFLK),2x(SLYASSPGGVYATR),QVQSLTCEVDALK,3x(DGQVINETSQHHDDLE)
1057	-1.74	0.0026	-2.27	0.00017	AAA61281	41651	4.82	7431	VIM	1.35	0.0349378	856	33	All peptides common with gi|37852 except FAVEAANYQDTIGR
1057	-1.74	0.0026	-2.27	0.00017	P02541	53463	5.21	1674	DES	FAIL		150	5	LLEGEESR,2x(VELQELNDR),EYQDLLNVK,IESLNEEIAFLK
1083	-1.56	0.0029	-1.53	0.002	AAH39135	60976	9.14	498	ATP5A1	1.06	0.475977	616	11	VLSIGDGIAR,AVDSLVPIGR,2x(VVDALGNAIDGK),HALIIYDDLSK,EIVTNFLAGFEA,TSIAIDTIINQK,TGTAEMSSILEER,ILGADTSVDLEETGR,TGAIVDVPVGEELLGR
1088	-1.5	0.0004	-1.53	0.00026	AAH39135	60976	9.14	498	ATP5A1	1.06	0.475977	597	11	VLSIGDGIAR,AVDSLVPIGR,VVDALGNAIDGK,HALIIYDDLSK,EIVTNFLAGFEA,TSIAIDTIINQK,TGTAEMSSILEER,ILGADTSVDLEETGR,GMSLNLEPDNVGVVVFGNDK
1132	-1.6	0.0074	-2.07	0.00019	1T5IA	20061	5.44	7919	BAT1	1.09	0.307838	75	1	GLAITFVSDENDAK
1132	-1.6	0.0074	-2.07	0.00019	AAH13006	49416	5.44	7919	BAT1	1.09	0.307838	75	1	GLAITFVSDENDAK
1132	-1.6	0.0074	-2.07	0.00019	AAC63046	33323	6.37	7919	BAT1	1.09	0.307838	75	1	GLAITFVSDENDAK
1132	-1.6	0.0074	-2.07	0.00019	AAB94615	33349	6.44	7919	BAT1	1.09	0.307838	75	1	GLAITFVSDENDAK
1132	-1.6	0.0074	-2.07	0.00019	AAB50231	49616	5.59	10212	DDX39	1.43	0.0772575	75	1	GLAITFVSDENDAK
1132	-1.6	0.0074	-2.07	0.00019	NP_775771	183893	6.58	146057	TTBK2	FAIL		74	3	2x(EYQELMNVK),LALDIKIATYR
1260	-1.62	0.0025	-1.55	0.0043	AAB50217	46512	4.95	10130	PDIA6	0.94	0.145405	735	18	3x(NSYLEVLLK),2x(GESPVDYDGGR),TGEAIVDAALSALR,DVIELTDDSFDK,2x(GSFSEQGINEFLR),NLEPEWAAAASEVK,KDVIELTDDSFDK,2x(GSTAPVGGGAFPTIVER),LYSSSDDVIELTPSNFNR,2x(DGELPVEDDIDLSDVELDDLGK),2x( ALDLFSDNAPPPELLEIINEDIAK)
1260	-1.62	0.0025	-1.55	0.0043	AAH01199	36725	5.32	81567	TXNDC5	FAIL		121	3	EYVESQLQR,IAEVDCTAER,VDCTAHSDVCSAQGVR
1272	-1.75	0.00067	-1.52	0.0019	AAH13963	51673	8.07	10487	CAP1	FAIL		249	6	VEIIANDQGNR,FEELNMDLFR,TWNDPSVQQDIK,ITPSYVAFTPEGER,NQLTSNPENTVFDAK,VTHAVVTVPAYFNDAQR
1272	-1.75	0.00067	-1.52	0.0019	AAB50217	46512	4.95	10130	PDIA6	0.94	0.145405	244	4	NSYLEVLLK,GESPVDYDGGR,DVIELTDDSFDK,DGELPVEDDIDLSDVELDDLGK
1272	-1.75	0.00067	-1.52	0.0019	2208397A	44883	5.16	10540	DCTN2	0.99	0.383615	160	4	YADLPGIAR,LTELETAVR,2x(LLHEVQELTTEVEK)
1272	-1.75	0.00067	-1.52	0.0019	AAK74072	90309	4.73	7184	HSP90B1	0.93	0.185823	77	2	EAESSPFVER,GVVDSDDLPLNVSR
1272	-1.75	0.00067	-1.52	0.0019	AAB24840	49322	5.08	5702	PSMC3	1.54	9.7e-06	77	2	MSTEEIIQR,IEFPMPNEEAR
1320	-2.66	0.0014	-3.98	1.8e-05	AAV38148	22680	4.64	10409	BASP1	1.18	0.0241483	431	12	TEAPAAPAAQETK,ETPAATEAPSSTPK,3x(ESEPQAAAEPAEAK),APEQEQAAPGPAAGGEAPK,SDGAPASDSKPGSSEAAPSSK,2x(AAEAAAAPAESAAPAAGEEPSK),AEPPKAPEQEQAAPGPAAGGEAPK,AAEAAAAPAESAAPAAGEEPSKEEGEPK,AQGPAASAEEPKPVEAPAANSDQTVTVK
2140	-1.75	0.0012	-2.18	5.4e-05	AAA59546	27873	4.72	2810	SFN	1.02	0.285517	71	4	EMPPTNPIR,2x(SAYQEAMDISK), TTFDEAMADLHTLSEDSYK
2140	-1.75	0.0012	-2.18	5.4e-05	NP_004491	32004	5.1	3183	HNRPC	1.12	0.0675967	64	2	VPPPPPIAR,VDSLLENLEK

## Sheet: notes
FIELD	NOTES
Spot No.	The first ID is emboldened just to make it more visible, all protein ids have the info from this field and the next 4 to ensure they don't get lost if you sort the spreadsheet
Mean fold change v Upf1_A	Mean fold change of the spot in response to treatment with Upf1_A siRNA, N=6.
p-value_prot_upf1a	Associated p-value, p<0.01 sig for proteomics
Mean fold change v Upf1_B	Mean fold change of the spot in response to treatment with Upf1_B siRNA, N=6.
p-value_prot_upf1b	Associated p-value, p<0.01 sig for proteomics
Prot Acc	The accessions of the protein sequences ided by MASCOT from that spot.
New Prot Acc	In some cases the ided protein accession didn't correspond to a gene ID, usually because it was an incomplete protein sequence. In these cases this sequence was used to find a full length sequence for the protein that corresponded to a gene ID.
Gene ID	The NCBI gene ID asscoiated with the identified protein sequence.
Gene symbol	The official gene symbol (ie gene name) associated with the gene ID.
MW	Predicted molecular weight (Da) and isoelectric point (pI, in pH units) of the protein sequence identified by MASCOT.
pI	Predicted molecular weight (Da) and isoelectric point (pI, in pH units) of the protein sequence identified by MASCOT.
Unigene ID	The unigene cluster ID corresponding to the gene ID and hence used to predict alternative splicing. Note that there is sometimes more than one and that unigene IDs are not stable; they are frequently discontinued or merged with other clusters based on new expressed cDNA sequence data (ESTs and full length mRNAs).
QPCR validation: Mean fold change v Upf1_A	Mean fold change in whole transcript levels in response to Upf1_A treatment as measured by SYBR green QPCR, N=8. Decreases noted by a fold change <1.
p-value_qpcr_upf1a	Associated p-value, p<0.05 sig for QPCR
QPCR validation: Mean fold change v CHX	Mean fold change in whole transcript levels in response to cyclohexamide treatment (CHX) as measured by SYBR green QPCR, N=8. For those already shown to increase in response to Upf1 knockdown. Decreases noted by a fold change <1.
p-value_chx_upf1a	Associated p-value, p<0.05 sig for QPCR
Score	MASCOT score associated with protein identification.
Number of peptides	No. of peptides asscoiated with protein idenitification by MASCOT.
Peptide sequences	Peptide sequences used by MASCOT to identify protein.
	Alternative grey and white shading indicates records for individual spots.
	Single-validated genes as indicated in figure 5.
	Double-validated genes as indicated in figure 5.
