# Supplementary material for: Expression proteomics of UPF1 knockdown in HeLa cells reveals autoregulation of hnRNP A2/B1 mediated by alternative splicing resulting in nonsense-mediated mRNA decay
Source: BMC Genomics. 2010 Oct 14;11:565. doi: 10.1186/1471-2164-11-565 (PMC3091714; doi:10.1186/1471-2164-11-565)
Supplement: Additional file 4 — List of all the QPCR primer used in this study, including sequence and design source. [file 1471-2164-11-565-S4.xls]

## Sheet: QPCR
Gene	F/R	Sequence (5'-3')	Comment	Comment2
ABHD10	F	TCCTTAATCGACCAGACCTTCC	Designed using P3 @ http://www.bioinformatics.nl/cgi-bin/primer3plus/primer3plus.cgi
ABHD10	R	CGCCAACGCTTTTGTACCATT	Designed using P3 @ http://www.bioinformatics.nl/cgi-bin/primer3plus/primer3plus.cgi
ACTA2	F	ACTGGGACGACATGGAAAAG	Designed using P3 @ http://www.bioinformatics.nl/cgi-bin/primer3plus/primer3plus.cgi
ACTA2	R	GAGTCATTTTCTCCCGGTTG	Designed using P3 @ http://www.bioinformatics.nl/cgi-bin/primer3plus/primer3plus.cgi
ACTG1	F	GCTGTTCCAGCCTTCCTTC	Designed using P3 @ http://www.bioinformatics.nl/cgi-bin/primer3plus/primer3plus.cgi
ACTG1	R	TGTTGGCGTACAGGTCTTTG	Designed using P3 @ http://www.bioinformatics.nl/cgi-bin/primer3plus/primer3plus.cgi
ACTG2	F	TCAAATACCCCATTGAACACGG	Designed using P3 @ http://www.bioinformatics.nl/cgi-bin/primer3plus/primer3plus.cgi
ACTG2	R	CTTGGGATTTAGGGGAGCCTC	Designed using P3 @ http://www.bioinformatics.nl/cgi-bin/primer3plus/primer3plus.cgi
ACTR2	F	TTGACTGGTGTAGTGGTAGACTC	Designed using P3 @ http://www.bioinformatics.nl/cgi-bin/primer3plus/primer3plus.cgi
ACTR2	R	CTCGCAACAGAAGTAGCTTGAT	Designed using P3 @ http://www.bioinformatics.nl/cgi-bin/primer3plus/primer3plus.cgi
ADH5	F	TCCAGTGATCTTGGGACATGA	Taken from PB @ http://pga.mgh.harvard.edu/primerbank/index.html
ADH5	R	TGAGTGACTCTTATCTTCTGGCA	Taken from PB @ http://pga.mgh.harvard.edu/primerbank/index.html
ALPL	F	ATGGGATGGGTGTCTCCACA	Taken from PB @ http://pga.mgh.harvard.edu/primerbank/index.html
ALPL	R	CCACGAAGGGGAACTTGTC	Taken from PB @ http://pga.mgh.harvard.edu/primerbank/index.html
ALPP	F	GTGAACCGCAACTGGTACTC	Taken from PB @ http://pga.mgh.harvard.edu/primerbank/index.html
ALPP	R	GAGCTGCGTAGCGATGTCC	Taken from PB @ http://pga.mgh.harvard.edu/primerbank/index.html
ANXA2	F	TCTACTGTTCACGAAATCCTGTG	Designed using P3 @ http://www.bioinformatics.nl/cgi-bin/primer3plus/primer3plus.cgi
ANXA2	R	TGGCTGTTTCAATGTTCAAAGC	Designed using P3 @ http://www.bioinformatics.nl/cgi-bin/primer3plus/primer3plus.cgi
APOD	F	AATCAATCGAAGGTGAAGCCA	Taken from PB @ http://pga.mgh.harvard.edu/primerbank/index.html
APOD	R	ACGAGGGCATAGTTCTCATAGT	Taken from PB @ http://pga.mgh.harvard.edu/primerbank/index.html
ATP5A1	F	TGGGTTCATCTTTCATTGCTGC	Taken from PB @ http://pga.mgh.harvard.edu/primerbank/index.html
ATP5A1	R	GGTATCAGCTCCAAGAATACGC	Taken from PB @ http://pga.mgh.harvard.edu/primerbank/index.html
ATP5B	F	GGCGCAAACATCTCCTTCG	Taken from PB @ http://pga.mgh.harvard.edu/primerbank/index.html
ATP5B	R	TTGGTGGTAGTCCCTCATCAA	Taken from PB @ http://pga.mgh.harvard.edu/primerbank/index.html
BASP1	F	AGGGGAACCCAAAAAGACTGA	Taken from PB @ http://pga.mgh.harvard.edu/primerbank/index.html
BASP1	R	CGGGGGTCTCCTTGGAAGA	Taken from PB @ http://pga.mgh.harvard.edu/primerbank/index.html
BAT1	F	ACTCGGGAGTTGGCTTTTCAG	Taken from PB @ http://pga.mgh.harvard.edu/primerbank/index.html
BAT1	R	GAGTCCCCACGACGATATGC	Taken from PB @ http://pga.mgh.harvard.edu/primerbank/index.html
BZW2	F	ACCTCGTCTTTGAGAAAAGCC	Designed using P3 @ http://www.bioinformatics.nl/cgi-bin/primer3plus/primer3plus.cgi
BZW2	R	ACCTGCGTCAGTGAAGTATTTAG	Designed using P3 @ http://www.bioinformatics.nl/cgi-bin/primer3plus/primer3plus.cgi
C1QBP	F	GAAAGCGAAATTAGTGCGGAAAG	Taken from PB @ http://pga.mgh.harvard.edu/primerbank/index.html
C1QBP	R	CCACGAAATTGGGAGTTGATGTC	Taken from PB @ http://pga.mgh.harvard.edu/primerbank/index.html
CANX	F	GACCAATCTGTGGTGAATAGTGG	Designed using P3 @ http://www.bioinformatics.nl/cgi-bin/primer3plus/primer3plus.cgi
CANX	R	CTTCGGGTTTTGTGGCCTC	Designed using P3 @ http://www.bioinformatics.nl/cgi-bin/primer3plus/primer3plus.cgi
CANX	F	TGGTGCCTATGTGAAACTGC	Designed using P3 @ http://www.bioinformatics.nl/cgi-bin/primer3plus/primer3plus.cgi
CANX	R	TGTGTCGGAAGATGAAGTGC	Designed using P3 @ http://www.bioinformatics.nl/cgi-bin/primer3plus/primer3plus.cgi
CCDC144A	F	ACAATACTCCAGTACAGTGGACA	Taken from PB @ http://pga.mgh.harvard.edu/primerbank/index.html
CCDC144A	R	GCAGCTAGTCTACAACGGTATG	Taken from PB @ http://pga.mgh.harvard.edu/primerbank/index.html
CCT2	F	GACAGCTCGTCTGACTTCTTTT	Designed using P3 @ http://www.bioinformatics.nl/cgi-bin/primer3plus/primer3plus.cgi
CCT2	R	GGCACCATCATTGGTTACCAT	Designed using P3 @ http://www.bioinformatics.nl/cgi-bin/primer3plus/primer3plus.cgi
CCT8	F	ATTTTTCCTGATTCCGGCCAT	Taken from PB @ http://pga.mgh.harvard.edu/primerbank/index.html
CCT8	R	CATCACCTTCGGTTTCCTTCTT	Taken from PB @ http://pga.mgh.harvard.edu/primerbank/index.html
CDC6	F	ACAAATGTCCAAACCGTAACCT	Taken from PB @ http://pga.mgh.harvard.edu/primerbank/index.html
CDC6	R	GGTAAATGGGGAGTGTTGCATA	Taken from PB @ http://pga.mgh.harvard.edu/primerbank/index.html
CKB	F	ACGACCACTTCCTCTTCGAC	Designed using P3 @ http://www.bioinformatics.nl/cgi-bin/primer3plus/primer3plus.cgi
CKB	R	TGTCATTGTGCCAGATACCG	Designed using P3 @ http://www.bioinformatics.nl/cgi-bin/primer3plus/primer3plus.cgi
CLIC1	F	GGAGTCACCTTCAATGTTACCAC	Taken from PB @ http://pga.mgh.harvard.edu/primerbank/index.html
CLIC1	R	TCAGTGCCATACAGCAGGAAT	Taken from PB @ http://pga.mgh.harvard.edu/primerbank/index.html
CS	F	GATGAATTACTCACCGGTCC	Designed using BiSearch (Aranyi et al., 2006).
CS	R	GAGTGGACAAACTTCATCAGAC	Designed using BiSearch (Aranyi et al., 2006).
DAB2	F	GTAGAAACAAGTGCAACCAATGG	Designed using P3 @ http://www.bioinformatics.nl/cgi-bin/primer3plus/primer3plus.cgi
DAB2	R	TTCCTTCTTTGAGGGTGCTTTT	Designed using P3 @ http://www.bioinformatics.nl/cgi-bin/primer3plus/primer3plus.cgi
DCD	F	CCCAGGGTTAGCCAGACAG	Designed using P3 @ http://www.bioinformatics.nl/cgi-bin/primer3plus/primer3plus.cgi
DCD	R	CTTCGACTGCATCTTTTCCTAGT	Designed using P3 @ http://www.bioinformatics.nl/cgi-bin/primer3plus/primer3plus.cgi
DCTN2	F	GACCCTAAATACGCCGACCTT	Taken from PB @ http://pga.mgh.harvard.edu/primerbank/index.html
DCTN2	R	CTCTTGTGCAAACGCATCGAA	Taken from PB @ http://pga.mgh.harvard.edu/primerbank/index.html
DDX39	F	GGATGTGAGTAGGGCGAGAGT	Taken from PB @ http://pga.mgh.harvard.edu/primerbank/index.html
DDX39	R	CGCYCAAAAGCTGGATGTAAGC	Taken from PB @ http://pga.mgh.harvard.edu/primerbank/index.html
DSP	F	GCAGGATGTACTATTCTCGGC	Taken from PB @ http://pga.mgh.harvard.edu/primerbank/index.html
DSP	R	CCTGGATGGTGTTCTGGTTCT	Taken from PB @ http://pga.mgh.harvard.edu/primerbank/index.html
EEF1A2	F	GGAGAAGACCCACATCAACATC	Taken from PB @ http://pga.mgh.harvard.edu/primerbank/index.html
EEF1A2	R	CCTTTTGTCAATACCTCCGCA	Taken from PB @ http://pga.mgh.harvard.edu/primerbank/index.html
EEF1G	F	TTTGATAAGGACGGCTGGTC	Designed using P3 @ http://www.bioinformatics.nl/cgi-bin/primer3plus/primer3plus.cgi
EEF1G	R	TTGCAGCTCATGAAGGTCTG	Designed using P3 @ http://www.bioinformatics.nl/cgi-bin/primer3plus/primer3plus.cgi
EEF1G	F	TTCCGATATAGTGCCCCCAG	Designed using P3 @ http://www.bioinformatics.nl/cgi-bin/primer3plus/primer3plus.cgi
EEF1G	R	ACCAGAAAAGTCCTCGTCTTCA	Designed using P3 @ http://www.bioinformatics.nl/cgi-bin/primer3plus/primer3plus.cgi
EEF2	F	TTCACGGTAGACCAGATCCG	Designed using P3 @ http://www.bioinformatics.nl/cgi-bin/primer3plus/primer3plus.cgi
EEF2	R	CTCGTCCTTCCGGGTATCA	Designed using P3 @ http://www.bioinformatics.nl/cgi-bin/primer3plus/primer3plus.cgi
EIF3S6	F	CTACAAGGCAAATGCAGTCAAC	Designed using P3 @ http://www.bioinformatics.nl/cgi-bin/primer3plus/primer3plus.cgi
EIF3S6	R	CTGCTGCTCCTGAGTAATTCC	Designed using P3 @ http://www.bioinformatics.nl/cgi-bin/primer3plus/primer3plus.cgi
EMD	F	CAGTGCCTACCAGAGCATCA	Taken from PB @ http://pga.mgh.harvard.edu/primerbank/index.html
EMD	R	AAAGACCAGGAAAAGCAGCA	Taken from PB @ http://pga.mgh.harvard.edu/primerbank/index.html
ENO1	F	TCGAAGATCCCTTTGACCAG	Designed using P3 @ http://www.bioinformatics.nl/cgi-bin/primer3plus/primer3plus.cgi
ENO1	R	TTGCAGGACTTCTCGTTCAC	Designed using P3 @ http://www.bioinformatics.nl/cgi-bin/primer3plus/primer3plus.cgi
EPPK1	F	GAAGGCCACAAGAAGAGCTTT	Designed using P3 @ http://www.bioinformatics.nl/cgi-bin/primer3plus/primer3plus.cgi
EPPK1	R	CTGACTGCCTCGTCTACCCA	Designed using P3 @ http://www.bioinformatics.nl/cgi-bin/primer3plus/primer3plus.cgi
FALZ	F	TGTGTTGGCATCACAGAAAAGG	Designed using P3 @ http://www.bioinformatics.nl/cgi-bin/primer3plus/primer3plus.cgi
FALZ	R	TCTTGTGCCCGTTTACAATCAT	Designed using P3 @ http://www.bioinformatics.nl/cgi-bin/primer3plus/primer3plus.cgi
FOS	F	GCTGACTGATACACTCCAAGCG	Taken from Viegas et al. (2007)
FOS	R	TGACAGGTTCCACTGAGGGC	Taken from Viegas et al. (2007)
G3BP2	F	TTCAGTGACCAGTAAAAACCTGC	Designed using P3 @ http://www.bioinformatics.nl/cgi-bin/primer3plus/primer3plus.cgi
G3BP2	R	GTGCTTTAACATGGGGTGGAA	Designed using P3 @ http://www.bioinformatics.nl/cgi-bin/primer3plus/primer3plus.cgi
GAPD	F	TGCACCACCACCTGCTTA	Taken from (Vandesompele et al., 2002).
GAPD	R	GGCATGGACTGTGGTCATGAG	Taken from (Vandesompele et al., 2002).
GAPDH	F	CATGAGAAGTATGACAACAGCCT	Designed using P3 @ http://www.bioinformatics.nl/cgi-bin/primer3plus/primer3plus.cgi
GAPDH	R	AGTCCTTCCACGATACCAAAGT	Designed using P3 @ http://www.bioinformatics.nl/cgi-bin/primer3plus/primer3plus.cgi
GAPDHS	F	TTCCTCGGTGATACCCACTC	Taken from PB @ http://pga.mgh.harvard.edu/primerbank/index.html
GAPDHS	R	AGGACCTTCCCGTTTCACTT	Taken from PB @ http://pga.mgh.harvard.edu/primerbank/index.html
GARS	F	TGGCCCAGCTTGATAACTATG	Taken from PB @ http://pga.mgh.harvard.edu/primerbank/index.html
GARS	R	ACTGGAGGGGATAGATCATTTCC	Taken from PB @ http://pga.mgh.harvard.edu/primerbank/index.html
GDI2	F	TAGAAAAAGTGGGCCAGGTG	Designed using P3 @ http://www.bioinformatics.nl/cgi-bin/primer3plus/primer3plus.cgi
GDI2	R	AATGATCTGGCAGGAGTTGG	Designed using P3 @ http://www.bioinformatics.nl/cgi-bin/primer3plus/primer3plus.cgi
GFP	F	CAGGAGCGCACCATCTTCTT	Monitors GFP gene expression. A kind gift of A. Bradshaw (Ellis et al., 2004).
GFP	R	CGATGCCCTTCAGCTCGAT	Monitors GFP gene expression. A kind gift of A. Bradshaw (Ellis et al., 2004).
GOLGA4	F	ATGTATATGCAACAACTGTGGGG	Taken from PB @ http://pga.mgh.harvard.edu/primerbank/index.html
GOLGA4	R	CGAGGTGAAGTAAACATCAGCC	Taken from PB @ http://pga.mgh.harvard.edu/primerbank/index.html
H2AFV	F	CAAGGCTAAGGCAGTATCTCG	Designed using P3 @ http://www.bioinformatics.nl/cgi-bin/primer3plus/primer3plus.cgi
H2AFV	R	GGTACTCCAGAATCGCAGCAC	Designed using P3 @ http://www.bioinformatics.nl/cgi-bin/primer3plus/primer3plus.cgi
HIST1H1C	F	GCGCAACTCCGAAGAAGAG	Taken from PB @ http://pga.mgh.harvard.edu/primerbank/index.html
HIST1H1C	R	GCCTTAGCAGCACTTTTGGC	Taken from PB @ http://pga.mgh.harvard.edu/primerbank/index.html
HIST4H4	F	CGTGACGCGGTGACTTACA	Taken from PB @ http://pga.mgh.harvard.edu/primerbank/index.html
HIST4H4	R	GCAAACCATAAAGGGTGCGAC	Taken from PB @ http://pga.mgh.harvard.edu/primerbank/index.html
HLA-B	F	CAACACACAGACTTACCGAGAG	Designed using P3 @ http://www.bioinformatics.nl/cgi-bin/primer3plus/primer3plus.cgi
HLA-B	R	CGTAGGCTAACTGGTTATGCC	Designed using P3 @ http://www.bioinformatics.nl/cgi-bin/primer3plus/primer3plus.cgi
HNRNPA2	F	GCTCCTCGCAGAGTTGTTTC	Designed using P3 @ http://www.bioinformatics.nl/cgi-bin/primer3plus/primer3plus.cgi
HNRNPA2	R	TGTTCCTTTTCTCTCTCCATCG	Designed using P3 @ http://www.bioinformatics.nl/cgi-bin/primer3plus/primer3plus.cgi
HNRNPB1	F	GCTCCTCGCAGAGTTGTTTC	Designed using P3 @ http://www.bioinformatics.nl/cgi-bin/primer3plus/primer3plus.cgi
HNRNPB1	R	AACAGTTTCTAAAGTTTCTCCATCG	Designed using P3 @ http://www.bioinformatics.nl/cgi-bin/primer3plus/primer3plus.cgi
HNRNPA2B1	F	TGAGCCAAAACGTGCTGTAG	Designed using P3 @ http://www.bioinformatics.nl/cgi-bin/primer3plus/primer3plus.cgi
HNRNPA2B1	R	TTTAATTCCGCCAACAAACAG	Designed using P3 @ http://www.bioinformatics.nl/cgi-bin/primer3plus/primer3plus.cgi
HNRNPA2B1_a	F	CTATTTGCCATGGGCTTCAC	Designed using P3 @ http://www.bioinformatics.nl/cgi-bin/primer3plus/primer3plus.cgi
HNRNPA2B1_a	R	AATGGCTCTCTGCATCTGCT	Designed using P3 @ http://www.bioinformatics.nl/cgi-bin/primer3plus/primer3plus.cgi
HNRNPA2B1_b	F	TCTGCTGCCACAAAGACTGTA	Designed using P3 @ http://www.bioinformatics.nl/cgi-bin/primer3plus/primer3plus.cgi
HNRNPA2B1_b	R	GCAGCAAGACACCTTCCATT	Designed using P3 @ http://www.bioinformatics.nl/cgi-bin/primer3plus/primer3plus.cgi
HNRNPC	F	GTTACCAACAAGACAGATCCTCG	Taken from PB @ http://pga.mgh.harvard.edu/primerbank/index.html
HNRNPC	R	AGGCAAAGCCCTTATGAACAG	Taken from PB @ http://pga.mgh.harvard.edu/primerbank/index.html
HNRPC	F	GTTACCAACAAGACAGATCCTCG	Designed using P3 @ http://www.bioinformatics.nl/cgi-bin/primer3plus/primer3plus.cgi
HNRPC	R	AGGCAAAGCCCTTATGAACAG	Designed using P3 @ http://www.bioinformatics.nl/cgi-bin/primer3plus/primer3plus.cgi
HNRPK	F	GGCTCTCCGTACAGACTACAA	Taken from PB @ http://pga.mgh.harvard.edu/primerbank/index.html
HNRPK	R	CCTCTTCAAGGTAGGGATGATT	Taken from PB @ http://pga.mgh.harvard.edu/primerbank/index.html
HPRT	F	TGACACTGGCAAAACAATGCA	Taken from (Vandesompele et al., 2002).
HPRT	R	GGTCCTTTTCACCAGCAAGCT	Taken from (Vandesompele et al., 2002).
HRNR	F	GACATTCCTCTGCTTACAGTCAG	Taken from PB @ http://pga.mgh.harvard.edu/primerbank/index.html
HRNR	R	TGCTAGATCCCTCCTGGTCAA	Taken from PB @ http://pga.mgh.harvard.edu/primerbank/index.html
HRNR	F	GGCTCTGAAAGCAAAGATGC	Designed using P3 @ http://www.bioinformatics.nl/cgi-bin/primer3plus/primer3plus.cgi
HRNR	R	TCACTGGCTTGGGAAAAGAC	Designed using P3 @ http://www.bioinformatics.nl/cgi-bin/primer3plus/primer3plus.cgi
HRNR	F	GGCTCTGAAAGCAAAGATGC	Designed using P3 @ http://www.bioinformatics.nl/cgi-bin/primer3plus/primer3plus.cgi
HRNR	R	TCACTGGCTTGGGAAAAGAC	Designed using P3 @ http://www.bioinformatics.nl/cgi-bin/primer3plus/primer3plus.cgi
HSP90AA1	F	ATAACGATGATGAGCAGTACGC	Taken from PB @ http://pga.mgh.harvard.edu/primerbank/index.html
HSP90AA1	R	GACCCATAGGTTCACCTGTGT	Taken from PB @ http://pga.mgh.harvard.edu/primerbank/index.html
HSP90AB1	F	GACTTGTGTCTTCACCTTGCT	Taken from PB @ http://pga.mgh.harvard.edu/primerbank/index.html
HSP90AB1	R	GGTGGAGTTGTCCCGAAGTG	Taken from PB @ http://pga.mgh.harvard.edu/primerbank/index.html
HSP90B1	F	CTGGGACTGGGAACTTATGAATG	Taken from PB @ http://pga.mgh.harvard.edu/primerbank/index.html
HSP90B1	R	TCCATATTCGTCAAACAGACCAC	Taken from PB @ http://pga.mgh.harvard.edu/primerbank/index.html
HSPA1A	F	TGTGTAACCCCATCATCAGC	Designed using P3 @ http://www.bioinformatics.nl/cgi-bin/primer3plus/primer3plus.cgi
HSPA1A	R	TCTTGGAAAGGCCCCTAATC	Designed using P3 @ http://www.bioinformatics.nl/cgi-bin/primer3plus/primer3plus.cgi
HSPA5	F	CATCACGCCGTCCTATGTCG	Taken from PB @ http://pga.mgh.harvard.edu/primerbank/index.html
HSPA5	R	CGTCAAAGACCGTGTTCTCG	Taken from PB @ http://pga.mgh.harvard.edu/primerbank/index.html
HSPA9B	F	AGCTGGAATGGCCTTAGTCAT	Designed using P3 @ http://www.bioinformatics.nl/cgi-bin/primer3plus/primer3plus.cgi
HSPA9B	R	CAGGAGTTGGTAGTACCCAAATC	Designed using P3 @ http://www.bioinformatics.nl/cgi-bin/primer3plus/primer3plus.cgi
HSPD1	F	CTTCGGTTACCCACAGTCTTTC	Taken from PB @ http://pga.mgh.harvard.edu/primerbank/index.html
HSPD1	R	ACCTTGAAGCATTAAGGCTCG	Taken from PB @ http://pga.mgh.harvard.edu/primerbank/index.html
IDI2	F	TAAGAACCATTGCCGAGAGG	Designed using P3 @ http://www.bioinformatics.nl/cgi-bin/primer3plus/primer3plus.cgi
IDI2	R	ACTGAGGGCATTACACATGG	Designed using P3 @ http://www.bioinformatics.nl/cgi-bin/primer3plus/primer3plus.cgi
IDI2	F	AGGAATTGCCATCTGAACGAAA	Designed using P3 @ http://www.bioinformatics.nl/cgi-bin/primer3plus/primer3plus.cgi
IDI2	R	CCTCTGCTGTATCAGGATTCGAT	Designed using P3 @ http://www.bioinformatics.nl/cgi-bin/primer3plus/primer3plus.cgi
IGKC	F	ACCAAGGTGGAGATCAAACG	Designed using P3 @ http://www.bioinformatics.nl/cgi-bin/primer3plus/primer3plus.cgi
IGKC	R	ATTCAGCAGGCACACAACAG	Designed using P3 @ http://www.bioinformatics.nl/cgi-bin/primer3plus/primer3plus.cgi
IMMT	F	CTCCAGCTTCTTTAACAGCAGG	Designed using P3 @ http://www.bioinformatics.nl/cgi-bin/primer3plus/primer3plus.cgi
IMMT	R	GCAGGTGTGGGTTTTCCTTC	Designed using P3 @ http://www.bioinformatics.nl/cgi-bin/primer3plus/primer3plus.cgi
IMMT	F	AACTCCCTCATTGCTCATGC	Designed using P3 @ http://www.bioinformatics.nl/cgi-bin/primer3plus/primer3plus.cgi
IMMT	R	TCCAAGGCTAACGTGATGTG	Designed using P3 @ http://www.bioinformatics.nl/cgi-bin/primer3plus/primer3plus.cgi
JUP	F	CCCACTCATGGAGTTGCTG	Designed using P3 @ http://www.bioinformatics.nl/cgi-bin/primer3plus/primer3plus.cgi
JUP	R	TCCGGTAGTCTGGGTTCTTG	Designed using P3 @ http://www.bioinformatics.nl/cgi-bin/primer3plus/primer3plus.cgi
KIAA1529	F	ATGGGGTTCAGTGCATGGATT	Taken from PB @ http://pga.mgh.harvard.edu/primerbank/index.html
KIAA1529	R	ACTCTGCCGATTGATTTAGGC	Taken from PB @ http://pga.mgh.harvard.edu/primerbank/index.html
KPNA1	F	TGGAGTTCCTCAAACGAAAAGAG	Designed using P3 @ http://www.bioinformatics.nl/cgi-bin/primer3plus/primer3plus.cgi
KPNA1	R	TCACAATTCGGGTCTGAAGAGA	Designed using P3 @ http://www.bioinformatics.nl/cgi-bin/primer3plus/primer3plus.cgi
KPNA1	F	TATCCTTCCCCCTCTTTTGC	Designed using P3 @ http://www.bioinformatics.nl/cgi-bin/primer3plus/primer3plus.cgi
KPNA1	R	CAAAGCCCATACTGCATTCC	Designed using P3 @ http://www.bioinformatics.nl/cgi-bin/primer3plus/primer3plus.cgi
KPNB1	F	AGGCACAATATCAGCAGAGGT	Taken from PB @ http://pga.mgh.harvard.edu/primerbank/index.html
KPNB1	R	ACTAGGCCGGTAAGTTTCTGT	Taken from PB @ http://pga.mgh.harvard.edu/primerbank/index.html
LGALS7	F	TCCATGTAAACCTGCTGTGC	Designed using P3 @ http://www.bioinformatics.nl/cgi-bin/primer3plus/primer3plus.cgi
LGALS7	R	TTGCTGTTGAAGACCACCTC	Designed using P3 @ http://www.bioinformatics.nl/cgi-bin/primer3plus/primer3plus.cgi
LGALS7	F	TCCATGTAAACCTGCTGTGC	Designed using P3 @ http://www.bioinformatics.nl/cgi-bin/primer3plus/primer3plus.cgi
LGALS7	R	TTGCTGTTGAAGACCACCTC	Designed using P3 @ http://www.bioinformatics.nl/cgi-bin/primer3plus/primer3plus.cgi
LRRC15	F	GTCACAAATATCCCCCATCC	Taken from PB @ http://pga.mgh.harvard.edu/primerbank/index.html
LRRC15	R	ACCCACATATTCTCCTCCAC	Taken from PB @ http://pga.mgh.harvard.edu/primerbank/index.html
MAGEA1	F	GAAGGTGGCTGATTTGGTTG	Designed using P3 @ http://www.bioinformatics.nl/cgi-bin/primer3plus/primer3plus.cgi
MAGEA1	R	CTCCAGCATTTCTGCCTTTG	Designed using P3 @ http://www.bioinformatics.nl/cgi-bin/primer3plus/primer3plus.cgi
MAGEA1	F	AAGGTGGCTGATTTGGTTGGT	Designed using P3 @ http://www.bioinformatics.nl/cgi-bin/primer3plus/primer3plus.cgi
MAGEA1	R	CTGCAAGGACTCAGAGGCTTT	Designed using P3 @ http://www.bioinformatics.nl/cgi-bin/primer3plus/primer3plus.cgi
NAPA	F	GCGCCAAAGACTACTTCTTCA	Taken from PB @ http://pga.mgh.harvard.edu/primerbank/index.html
NAPA	R	TCGTGGGCCTCTAGCAATTTT	Taken from PB @ http://pga.mgh.harvard.edu/primerbank/index.html
NAPA_UTRa	F	AGGCCGGTTTCTCTCTCTCT	Designed using P3 @ http://www.bioinformatics.nl/cgi-bin/primer3plus/primer3plus.cgi
NAPA_UTRa	R	CCAGGGTCTAACCTGAGAGG	Designed using P3 @ http://www.bioinformatics.nl/cgi-bin/primer3plus/primer3plus.cgi
NAPA_UTRb	F	CTGCTCAGAGAGAGCCAAGC	Designed using P3 @ http://www.bioinformatics.nl/cgi-bin/primer3plus/primer3plus.cgi
NAPA_UTRb	R	CCAGGGTCTAACCTGAGAGG	Designed using P3 @ http://www.bioinformatics.nl/cgi-bin/primer3plus/primer3plus.cgi
NT5DC1	F	CTCCCACTTACCAAGTCAGAGA	Designed using P3 @ http://www.bioinformatics.nl/cgi-bin/primer3plus/primer3plus.cgi
NT5DC1	R	TCAGGTTTGCCAGTCATTTTCT	Designed using P3 @ http://www.bioinformatics.nl/cgi-bin/primer3plus/primer3plus.cgi
NUDC	F	GCAGCCAGCGATCATTGATG	Designed using P3 @ http://www.bioinformatics.nl/cgi-bin/primer3plus/primer3plus.cgi
NUDC	R	TCCAGGTCTGACAGCTTGGAA	Designed using P3 @ http://www.bioinformatics.nl/cgi-bin/primer3plus/primer3plus.cgi
PACSIN2	F	ACCAGTTTTTGCCGAGTAAGC	Designed using P3 @ http://www.bioinformatics.nl/cgi-bin/primer3plus/primer3plus.cgi
PACSIN2	R	CATCGTCTGACCAGTCGGTG	Designed using P3 @ http://www.bioinformatics.nl/cgi-bin/primer3plus/primer3plus.cgi
PAWR	F	AGAGCGGAAACGAGAAGATG	Designed using P3 @ http://www.bioinformatics.nl/cgi-bin/primer3plus/primer3plus.cgi
PAWR	R	AAACTGTTCTAGGTGGCTCCTG	Designed using P3 @ http://www.bioinformatics.nl/cgi-bin/primer3plus/primer3plus.cgi
PDIA4	F	TCCCATTCCTGTTGCCAAGAT	Taken from PB @ http://pga.mgh.harvard.edu/primerbank/index.html
PDIA4	R	GCCCTCGTAGTCTACAGCCT	Taken from PB @ http://pga.mgh.harvard.edu/primerbank/index.html
PDIA6	F	ACACTGCAAAAACCTAGAGCC	Taken from PB @ http://pga.mgh.harvard.edu/primerbank/index.html
PDIA6	R	ACCTGATTGACTGTAGCATCCA	Taken from PB @ http://pga.mgh.harvard.edu/primerbank/index.html
PGAM1	F	TCTGGAGGCGCTCCTATGAT	Designed using P3 @ http://www.bioinformatics.nl/cgi-bin/primer3plus/primer3plus.cgi
PGAM1	R	TCTGTGAGGTCTGCATACCTG	Designed using P3 @ http://www.bioinformatics.nl/cgi-bin/primer3plus/primer3plus.cgi
PGAM5	F	TCTTCATCTGTCACGCCAAC	Designed using P3 @ http://www.bioinformatics.nl/cgi-bin/primer3plus/primer3plus.cgi
PGAM5	R	GACCCCAGAACCACAAAATC	Designed using P3 @ http://www.bioinformatics.nl/cgi-bin/primer3plus/primer3plus.cgi
PHGDH	F	AAGGGCATCTTGGTTATGAACAC	Taken from PB @ http://pga.mgh.harvard.edu/primerbank/index.html
PHGDH	R	CTACCTCTCTCCCAATCCTGC	Taken from PB @ http://pga.mgh.harvard.edu/primerbank/index.html
PKLR	F	CTTCGGTCATGGGTCTCTAAGT	Designed using P3 @ http://www.bioinformatics.nl/cgi-bin/primer3plus/primer3plus.cgi
PKLR	R	GAGCCCCAATCAGGATGGA	Designed using P3 @ http://www.bioinformatics.nl/cgi-bin/primer3plus/primer3plus.cgi
PLG	F	CAGGGGGCTTCACTGTTCAG	Taken from PB @ http://pga.mgh.harvard.edu/primerbank/index.html
PLG	R	GCCATTATCACACATTGTTGCTC	Taken from PB @ http://pga.mgh.harvard.edu/primerbank/index.html
PLOD3	F	CTGAAGAAGTTCGTCCAGAGTG	Taken from PB @ http://pga.mgh.harvard.edu/primerbank/index.html
PLOD3	R	ACCGATGAATCCACCAGAATTG	Taken from PB @ http://pga.mgh.harvard.edu/primerbank/index.html
PLS3	F	TAACACCGATGACCTGTTCAAAG	Designed using P3 @ http://www.bioinformatics.nl/cgi-bin/primer3plus/primer3plus.cgi
PLS3	R	TGTTCACAACATGACACCCAAT	Designed using P3 @ http://www.bioinformatics.nl/cgi-bin/primer3plus/primer3plus.cgi
PMPCB	F	CTGCGGGACGGTCATTATATTT	Designed using P3 @ http://www.bioinformatics.nl/cgi-bin/primer3plus/primer3plus.cgi
PMPCB	R	CTACTTCCAGCATCAATCCAGAG	Designed using P3 @ http://www.bioinformatics.nl/cgi-bin/primer3plus/primer3plus.cgi
PPP2R1A	F	AATGAGGACGTTCAGCTTCG	Designed using P3 @ http://www.bioinformatics.nl/cgi-bin/primer3plus/primer3plus.cgi
PPP2R1A	R	TCACTTCGGGTCCTTTCAAC	Designed using P3 @ http://www.bioinformatics.nl/cgi-bin/primer3plus/primer3plus.cgi
PRDX2	F	GATTAAGCCCAACGTGGATG	Designed using P3 @ http://www.bioinformatics.nl/cgi-bin/primer3plus/primer3plus.cgi
PRDX2	R	ACAAGCTCACTATCCGTTAGCC	Designed using P3 @ http://www.bioinformatics.nl/cgi-bin/primer3plus/primer3plus.cgi
PRDX2	F	ACGATGAGGGCATTGCTTAC	Designed using P3 @ http://www.bioinformatics.nl/cgi-bin/primer3plus/primer3plus.cgi
PRDX2	R	TAACAGTGATCTGGCGAAGG	Designed using P3 @ http://www.bioinformatics.nl/cgi-bin/primer3plus/primer3plus.cgi
PSAT1	F	AGGATTCTACGTTTGTCCAGTGG	Designed using P3 @ http://www.bioinformatics.nl/cgi-bin/primer3plus/primer3plus.cgi
PSAT1	R	TTGCCAATGCGGAATGGAATA	Designed using P3 @ http://www.bioinformatics.nl/cgi-bin/primer3plus/primer3plus.cgi
PSMC2	F	GGATTTGGCTGCAGATAAGC	Designed using P3 @ http://www.bioinformatics.nl/cgi-bin/primer3plus/primer3plus.cgi
PSMC2	R	AAGGTCCACCACAAACTTGG	Designed using P3 @ http://www.bioinformatics.nl/cgi-bin/primer3plus/primer3plus.cgi
PSMC2	F	GGATTTGGCTGCAGATAAGC	Designed using P3 @ http://www.bioinformatics.nl/cgi-bin/primer3plus/primer3plus.cgi
PSMC2	R	AAGGTCCACCACAAACTTGG	Designed using P3 @ http://www.bioinformatics.nl/cgi-bin/primer3plus/primer3plus.cgi
PSMC3	F	GGTGGGTGTGAACAAAGACTC	Taken from PB @ http://pga.mgh.harvard.edu/primerbank/index.html
PSMC3	R	CCCAATGTCACTGTATTGCTCC	Taken from PB @ http://pga.mgh.harvard.edu/primerbank/index.html
PSMC4	F	GGTGCAGGAGGAATACATCAAA	Designed using P3 @ http://www.bioinformatics.nl/cgi-bin/primer3plus/primer3plus.cgi
PSMC4	R	CTCCAGAAATTGTCCGATGACC	Designed using P3 @ http://www.bioinformatics.nl/cgi-bin/primer3plus/primer3plus.cgi
PSMC5	F	AGGCACAGAGGAACGAACTAA	Designed using P3 @ http://www.bioinformatics.nl/cgi-bin/primer3plus/primer3plus.cgi
PSMC5	R	CTTCAGGATGTACCTTGACCAAC	Designed using P3 @ http://www.bioinformatics.nl/cgi-bin/primer3plus/primer3plus.cgi
PSMD8	F	AATTCTGGCCCGTGACATAC	Designed using P3 @ http://www.bioinformatics.nl/cgi-bin/primer3plus/primer3plus.cgi
PSMD8	R	ATTTGAGCTGGGCCATGTAG	Designed using P3 @ http://www.bioinformatics.nl/cgi-bin/primer3plus/primer3plus.cgi
PSMD8	F	AACTTCTTGCCAACCACAGG	Designed using P3 @ http://www.bioinformatics.nl/cgi-bin/primer3plus/primer3plus.cgi
PSMD8	R	ATTTGAGCTGGGCCATGTAG	Designed using P3 @ http://www.bioinformatics.nl/cgi-bin/primer3plus/primer3plus.cgi
PYGB	F	AGGTGCGGAAGAGCTTCAAC	Designed using P3 @ http://www.bioinformatics.nl/cgi-bin/primer3plus/primer3plus.cgi
PYGB	R	GCGTGCGACCCATGTAGAA	Designed using P3 @ http://www.bioinformatics.nl/cgi-bin/primer3plus/primer3plus.cgi
RAB12	F	TGCTTCAGAAGATGCAGAGC	Designed using P3 @ http://www.bioinformatics.nl/cgi-bin/primer3plus/primer3plus.cgi
RAB12	R	TGGCACTTGCTTCACAGAAC	Designed using P3 @ http://www.bioinformatics.nl/cgi-bin/primer3plus/primer3plus.cgi
RAB12	F	TTGGACTGTGAAACGGACAG	Designed using P3 @ http://www.bioinformatics.nl/cgi-bin/primer3plus/primer3plus.cgi
RAB12	R	TGGCACTTGCTTCACAGAAC	Designed using P3 @ http://www.bioinformatics.nl/cgi-bin/primer3plus/primer3plus.cgi
RAB15	F	GATGGTGGAAAGCAAAGGAG	Designed using P3 @ http://www.bioinformatics.nl/cgi-bin/primer3plus/primer3plus.cgi
RAB15	R	CCCATCTTCAAGGAAGCAAC	Designed using P3 @ http://www.bioinformatics.nl/cgi-bin/primer3plus/primer3plus.cgi
RAB15	F	GAGTCCGGGATAAATCTCGGG	Designed using P3 @ http://www.bioinformatics.nl/cgi-bin/primer3plus/primer3plus.cgi
RAB15	R	GATGCCGTCTACCTCTATGGT	Designed using P3 @ http://www.bioinformatics.nl/cgi-bin/primer3plus/primer3plus.cgi
RAB1A	F	GGGAACAAATGTGATCTGACCA	Designed using P3 @ http://www.bioinformatics.nl/cgi-bin/primer3plus/primer3plus.cgi
RAB1A	R	TCGTTGCATTCTTAGCACTGG	Designed using P3 @ http://www.bioinformatics.nl/cgi-bin/primer3plus/primer3plus.cgi
RAB33B	F	CTGCATCTGGCCTTTCTTTG	Designed using P3 @ http://www.bioinformatics.nl/cgi-bin/primer3plus/primer3plus.cgi
RAB33B	R	TGGACTGGGAACCAGAAAAC	Designed using P3 @ http://www.bioinformatics.nl/cgi-bin/primer3plus/primer3plus.cgi
RAB33B	F	AGAGCATGGTTCAGCACTACT	Designed using P3 @ http://www.bioinformatics.nl/cgi-bin/primer3plus/primer3plus.cgi
RAB33B	R	TGTATGGCACTTCTCAAGTCAC	Designed using P3 @ http://www.bioinformatics.nl/cgi-bin/primer3plus/primer3plus.cgi
RAB35	F	CTCCACGTATTATCGGGGGAC	Taken from PB @ http://pga.mgh.harvard.edu/primerbank/index.html
RAB35	R	CTGGTTGATTTCGTGAAGCCA	Taken from PB @ http://pga.mgh.harvard.edu/primerbank/index.html
RAB37	F	TCACCAACAAATCTTCTTTCGAC	Designed using P3 @ http://www.bioinformatics.nl/cgi-bin/primer3plus/primer3plus.cgi
RAB37	R	CCTAGCAGCATGATCACCAC	Designed using P3 @ http://www.bioinformatics.nl/cgi-bin/primer3plus/primer3plus.cgi
RAB43	F	TTACCCCACAAGCAGGAATC	Designed using P3 @ http://www.bioinformatics.nl/cgi-bin/primer3plus/primer3plus.cgi
RAB43	R	GGGTCCAGGGAATAAAATGG	Designed using P3 @ http://www.bioinformatics.nl/cgi-bin/primer3plus/primer3plus.cgi
S100A7	F	ACGTGATGACAAGATTGACAAGC	Designed using P3 @ http://www.bioinformatics.nl/cgi-bin/primer3plus/primer3plus.cgi
S100A7	R	GCGAGGTAATTTGTGCCCTTT	Designed using P3 @ http://www.bioinformatics.nl/cgi-bin/primer3plus/primer3plus.cgi
SC35	F	GTGTCCAAGAGGGAATCCAA	A kind gift of N. Gehring (Stockklausner et al., 2006). Specifically recognises SC35 NMD sensitive isoforms.
SC35	R	CTACACAACTGCGCCTTTTC	A kind gift of N. Gehring (Stockklausner et al., 2006). Specifically recognises SC35 NMD sensitive isoforms.
SC35	F	CCCGATGTGGAGGGTATGAC	Monitors whole SC35 gene expression @ http://pga.mgh.harvard.edu/primerbank/index.html
SC35	R	CTCCTTGGTGTAGCGATCCC	Monitors whole SC35 gene expression @ http://pga.mgh.harvard.edu/primerbank/index.html
SERPINB1	F	CGGGCATGGTTGATAACATGA	Taken from PB @ http://pga.mgh.harvard.edu/primerbank/index.html
SERPINB1	R	TGCATTCGTCGTGGCTTCTTT	Taken from PB @ http://pga.mgh.harvard.edu/primerbank/index.html
SERPINB6	F	CTCACCGAAGTGAACAAGACTG	Taken from PB @ http://pga.mgh.harvard.edu/primerbank/index.html
SERPINB6	R	CGCTGATAAAGTCAAGCTCCTC	Taken from PB @ http://pga.mgh.harvard.edu/primerbank/index.html
SFN	F	AGGCCGAACGCTATGAGGA	Taken from PB @ http://pga.mgh.harvard.edu/primerbank/index.html
SFN	R	GGTTTCGCTCTTCGCAGGA	Taken from PB @ http://pga.mgh.harvard.edu/primerbank/index.html
SFRS7	F	TGTCAGCTTTTGCGTCACTC	Designed using P3 @ http://www.bioinformatics.nl/cgi-bin/primer3plus/primer3plus.cgi
SFRS7	R	AACGCGACATGATGACAGAC	Designed using P3 @ http://www.bioinformatics.nl/cgi-bin/primer3plus/primer3plus.cgi
SIAHBP1	F	GGCTTTGGAGATCCTCTCTCA	Designed using P3 @ http://www.bioinformatics.nl/cgi-bin/primer3plus/primer3plus.cgi
SIAHBP1	R	AGCTCATAGTAGATAGAGCCCAC	Designed using P3 @ http://www.bioinformatics.nl/cgi-bin/primer3plus/primer3plus.cgi
SMG1	F	AGATAACCTTAACCAGGACACGA	Monitors whole hSMG1 gene expression. Designed using PB @ http://pga.mgh.harvard.edu/primerbank/index.html
SMG1	R	AGAGGACAGAGCATGTAGACTG	Monitors whole hSMG1 gene expression. Designed using PB @ http://pga.mgh.harvard.edu/primerbank/index.html
SMG1	F	CACAGTGGAACTCGTATTCGAC	Monitors whole hSMG1 gene expression. Designed using PB @ http://pga.mgh.harvard.edu/primerbank/index.html
SMG1	R	TGGTGCTTTACTCATGTGACTTC	Monitors whole hSMG1 gene expression. Designed using PB @ http://pga.mgh.harvard.edu/primerbank/index.html
SRM	F	TCAAGGAGTCCTATTACCAGCTC	Designed using P3 @ http://www.bioinformatics.nl/cgi-bin/primer3plus/primer3plus.cgi
SRM	R	GGGATGGTGCAGTAGGCATA	Designed using P3 @ http://www.bioinformatics.nl/cgi-bin/primer3plus/primer3plus.cgi
SSB	F	ATCCAAGGCAGAACTCATGG	Designed using P3 @ http://www.bioinformatics.nl/cgi-bin/primer3plus/primer3plus.cgi
SSB	R	TTCAGGTAGGGGTTTGCTTG	Designed using P3 @ http://www.bioinformatics.nl/cgi-bin/primer3plus/primer3plus.cgi
SSB	F	CGACTTCAATTTGCCACGGG	Designed using P3 @ http://www.bioinformatics.nl/cgi-bin/primer3plus/primer3plus.cgi
SSB	R	TGTTGTTAGACGGTTCAACCTG	Designed using P3 @ http://www.bioinformatics.nl/cgi-bin/primer3plus/primer3plus.cgi
STOML2	F	AGGGGCTCTCTACTGGCTTC	Designed using P3 @ http://www.bioinformatics.nl/cgi-bin/primer3plus/primer3plus.cgi
STOML2	R	ACGGTGTTTCGGGGCAATC	Designed using P3 @ http://www.bioinformatics.nl/cgi-bin/primer3plus/primer3plus.cgi
TAGLN2	F	CTATGGCATTAACACCACTGACA	Taken from PB @ http://pga.mgh.harvard.edu/primerbank/index.html
TAGLN2	R	CAGCCCACCCAAGATTCATCA	Taken from PB @ http://pga.mgh.harvard.edu/primerbank/index.html
TFRC	F	TGCTGTGATCGTCTTTTTCTTGA	Designed using P3 @ http://www.bioinformatics.nl/cgi-bin/primer3plus/primer3plus.cgi
TFRC	R	TCATCCCAATATAAGCGACGTG	Designed using P3 @ http://www.bioinformatics.nl/cgi-bin/primer3plus/primer3plus.cgi
TH1L	F	GGATCAACCAGGACCACAAG	Designed using P3 @ http://www.bioinformatics.nl/cgi-bin/primer3plus/primer3plus.cgi
TH1L	R	CGACAGCTTTTGACGTTGAC	Designed using P3 @ http://www.bioinformatics.nl/cgi-bin/primer3plus/primer3plus.cgi
TRAP1	F	GTGGAGACGGACATAGTCGTG	Designed using P3 @ http://www.bioinformatics.nl/cgi-bin/primer3plus/primer3plus.cgi
TRAP1	R	GACCCCAGCACATTTCTCATC	Designed using P3 @ http://www.bioinformatics.nl/cgi-bin/primer3plus/primer3plus.cgi
TSFM	F	CAACTGTTGGTCCAGCAACTA	Taken from PB @ http://pga.mgh.harvard.edu/primerbank/index.html
TSFM	R	TGTATGCAGAGGGTTGATCCTT	Taken from PB @ http://pga.mgh.harvard.edu/primerbank/index.html
TSG101	F	AAAGCATGTTGATGCAAATGGG	Designed using P3 @ http://www.bioinformatics.nl/cgi-bin/primer3plus/primer3plus.cgi
TSG101	R	GCGGATAGGATGCCGAAATAG	Designed using P3 @ http://www.bioinformatics.nl/cgi-bin/primer3plus/primer3plus.cgi
TUBA1A	F	TCGATATTGAGCGTCCAACCT	Taken from PB @ http://pga.mgh.harvard.edu/primerbank/index.html
TUBA1A	R	CAAAGGCACGTTTGGCATACA	Taken from PB @ http://pga.mgh.harvard.edu/primerbank/index.html
TUBA6	F	ATCACAGGCAAGGAAGATGC	Designed using P3 @ http://www.bioinformatics.nl/cgi-bin/primer3plus/primer3plus.cgi
TUBA6	R	GCTGTGGAAAACCAAGAAGC	Designed using P3 @ http://www.bioinformatics.nl/cgi-bin/primer3plus/primer3plus.cgi
TUBA8	F	CCTTCACCACCTTTTTCAGCG	Taken from PB @ http://pga.mgh.harvard.edu/primerbank/index.html
TUBA8	R	CCACTACAGTAGGCTCCAGAT	Taken from PB @ http://pga.mgh.harvard.edu/primerbank/index.html
TUFM	F	GTTTGGCTATAAAGGGGAGGAGA	Designed using P3 @ http://www.bioinformatics.nl/cgi-bin/primer3plus/primer3plus.cgi
TUFM	R	TCCACAGCATCCAGTAGCTTC	Designed using P3 @ http://www.bioinformatics.nl/cgi-bin/primer3plus/primer3plus.cgi
UBC	F	ATTTGGGTCGCGGTTCTTG	Obtained from RTPrimerDB (Pattyn et al., 2006).
UBC	R	TGCCTTGACATTCTCGATGGT	Obtained from RTPrimerDB (Pattyn et al., 2006).
VAPA	F	AATGCTACAGCCCTTTGACTATG	Designed using P3 @ http://www.bioinformatics.nl/cgi-bin/primer3plus/primer3plus.cgi
VAPA	R	TCATCAGGTTTTGCCTCTTTCC	Designed using P3 @ http://www.bioinformatics.nl/cgi-bin/primer3plus/primer3plus.cgi
VAPB	F	TGGTTCAGTCTATGTTTGCTCC	Designed using P3 @ http://www.bioinformatics.nl/cgi-bin/primer3plus/primer3plus.cgi
VAPB	R	CTGTCTTTGATGCAGTTGTGGA	Designed using P3 @ http://www.bioinformatics.nl/cgi-bin/primer3plus/primer3plus.cgi
VCP	F	GCCGATTCAAAAGGTGATGACC	Taken from PB @ http://pga.mgh.harvard.edu/primerbank/index.html
VCP	R	ACCACACTGTTGTCCTCATTG	Taken from PB @ http://pga.mgh.harvard.edu/primerbank/index.html
VDAC1	F	AATGACGGGACAGAGTTTGG	Designed using P3 @ http://www.bioinformatics.nl/cgi-bin/primer3plus/primer3plus.cgi
VDAC1	R	AAGCGCGTGTTACTGTTTCC	Designed using P3 @ http://www.bioinformatics.nl/cgi-bin/primer3plus/primer3plus.cgi
VDAC3	F	GATATGGCTTTGGCATGGTC	Designed using P3 @ http://www.bioinformatics.nl/cgi-bin/primer3plus/primer3plus.cgi
VDAC3	R	TAGGTTGCCTGATGCTTTCC	Designed using P3 @ http://www.bioinformatics.nl/cgi-bin/primer3plus/primer3plus.cgi
VDAC3	F	GATATGGCTTTGGCATGGTC	Designed using P3 @ http://www.bioinformatics.nl/cgi-bin/primer3plus/primer3plus.cgi
VDAC3	R	TAGGTTGCCTGATGCTTTCC	Designed using P3 @ http://www.bioinformatics.nl/cgi-bin/primer3plus/primer3plus.cgi
VIM	F	AGAACTTGCCGTTGAAGCTG	Taken from PB @ http://pga.mgh.harvard.edu/primerbank/index.html
VIM	R	CCAGAGGGAGTGAATCCAGATTA	Taken from PB @ http://pga.mgh.harvard.edu/primerbank/index.html
VIM	F	TGAACGCAAAGTGGAATCTTT	Designed using P3 @ http://www.bioinformatics.nl/cgi-bin/primer3plus/primer3plus.cgi
VIM	R	TTTGGACATGCTGTTCCTGA	Designed using P3 @ http://www.bioinformatics.nl/cgi-bin/primer3plus/primer3plus.cgi
WARS	F	AAGCTCATTGTTCGGTTTGGA	Taken from PB @ http://pga.mgh.harvard.edu/primerbank/index.html
WARS	R	CCTGGAGCCACTTTGTGAAAA	Taken from PB @ http://pga.mgh.harvard.edu/primerbank/index.html
XRCC5	F	CCTTTCTGGTGGGGATCAGTA	Designed using P3 @ http://www.bioinformatics.nl/cgi-bin/primer3plus/primer3plus.cgi
XRCC5	R	ACCTGGTTGGATTTTGCTTTCAA	Designed using P3 @ http://www.bioinformatics.nl/cgi-bin/primer3plus/primer3plus.cgi
YARS	F	TCCACGCATACCTGGATAACA	Taken from PB @ http://pga.mgh.harvard.edu/primerbank/index.html
YARS	R	AGCTGGTAATCAGTGCCTTTG	Taken from PB @ http://pga.mgh.harvard.edu/primerbank/index.html
